# Supplementary material for: Rad53- and Chk1-Dependent DNA Damage Response Pathways Cooperatively Promote Fungal Pathogenesis and Modulate Antifungal Drug Susceptibility
Source: mBio. 2019 Jan 2;10(1):e01726-18. doi: 10.1128/mBio.01726-18 (PMC6315099; doi:10.1128/mBio.01726-18)
Supplement: TABLE S1 [file mbo004184242st1.xlsx]

## Sheet: Total_info
TABLE S1 The whole RNAseq data generated in this study
		Normalized_FPKM								H99_Control_vs_H99_Treat				YSB_Control_vs_YSB_Treat				H99_Control_vs_YSB_Control				H99_Treat_vs_YSB_Treat
No.	GeneSymbol	HControl_1	HControl_2	HTreat_1	HTreat_2	YSBControl_1	YSBControl_2	YSBTreat_1	YSBTreat_2	logFC	logCPM	PValue	FDR	logFC	logCPM	PValue	FDR	logFC	logCPM	PValue	FDR	logFC	logCPM	PValue	FDR
1	CNAG_00001	2.65726	0	0	0.408698	0	1.09357	1.10066	0.99102	-1.7494	-1.17438	0.292235	0.292235	1.57429	-0.814993	0.231147	0.288498	-1.21616	-1.14545	0.459272	0.732856	2.11813	-0.792258	0.0678063	0.152329
2	CNAG_00002	43.3852	45.6966	54.6817	57.7308	44.8198	40.2779	46.9961	53.7818	0.234561	5.02134	0.0184672	0.0184672	0.110005	4.84498	0.440264	0.508902	-0.101016	4.57915	0.520515	0.778728	-0.219855	5.27341	0.0435522	0.107211
3	CNAG_00003	6.862	9.68624	16.4465	15.2259	9.48402	7.22666	15.5359	15.6924	1.3781	4.12459	9.02622e-20	9.02622e-20	1.28882	4.05464	1.84176e-13	7.64601e-13	0.0121149	2.97179	1	1	-0.0703223	4.79973	0.552686	0.717873
4	CNAG_00004	16.2147	15.5287	21.7434	22.7182	19.0684	18.9248	24.6154	23.9315	0.711607	5.33138	1.29605e-14	1.29605e-14	0.507919	5.44248	2.23935e-05	4.81184e-05	0.253739	4.77587	0.0690102	0.239506	0.0556277	5.89957	0.589781	0.749417
5	CNAG_00005	25.9972	22.4678	17.6917	16.3502	23.3711	23.3235	18.3589	18.2066	-0.346258	5.36589	0.00078118	0.00078118	-0.187467	5.32756	0.119274	0.157808	-0.114637	5.22241	0.4206	0.698193	0.0495006	5.47803	0.651699	0.796826
6	CNAG_00006	214.58	230.771	215.516	210.872	233.428	247.194	177.043	185.206	-0.508533	7.8939	1.31773e-06	1.31773e-06	-0.955542	7.88674	3.76534e-11	1.31664e-10	0.16473	7.95169	0.187675	0.441488	-0.276289	7.74876	0.00284432	0.0104548
7	CNAG_00007	73.4019	74.424	53.4368	50.6355	74.2733	69.4776	69.8307	70.4456	-0.660929	6.90448	7.17909e-20	7.17909e-20	-0.304596	7.04231	0.0133519	0.0207169	-0.0160745	6.93755	0.897736	1	0.346009	6.99018	0.000119585	0.000634081
8	CNAG_00008	21.8598	23.6458	18.8592	18.1618	22.8269	22.5361	18.471	19.7119	-0.145212	6.30832	0.0647273	0.0647273	-0.0976458	6.2704	0.405547	0.473786	-0.0590596	6.09014	0.639617	0.857998	-0.00569261	6.49193	0.962965	1
9	CNAG_00009	30.6773	29.9689	30.4353	30.8933	36.5925	34.0519	36.4299	38.5129	0.0259212	5.37195	0.796001	0.796001	0.0249979	5.52449	0.838808	0.888856	0.158475	5.17561	0.241293	0.510139	0.163026	5.72393	0.128889	0.251069
10	CNAG_00010	9.11873	9.41254	20.2684	20.5887	8.12583	7.21657	29.1367	28.1092	1.51739	5.80381	3.55913e-69	3.55913e-69	2.18297	5.99553	2.04102e-64	1.12775e-62	-0.312944	4.40723	0.0429585	0.178767	0.358348	6.77195	8.24478e-05	0.000452326
11	CNAG_00011	36.8252	38.64	23.4092	26.1913	43.1672	51.215	24.7623	22.0217	-0.586825	5.11814	1.51846e-09	1.51846e-09	-1.06323	5.26424	1.25724e-14	5.62524e-14	0.326319	5.31339	0.0216037	0.115165	-0.144203	5.00786	0.208248	0.358955
12	CNAG_00012	73.7699	71.3206	59.1996	61.6779	72.0532	80.0786	57.8017	47.3526	-0.45791	6.38933	3.69205e-10	3.69205e-10	-0.796095	6.32624	6.4991e-10	2.06606e-09	0.0744662	6.38486	0.548604	0.795373	-0.257971	6.28815	0.0227488	0.0621574
13	CNAG_00013	23.938	24.8231	11.0218	10.9358	27.2034	29.638	9.74553	11.2073	-0.921015	5.38686	2.21267e-25	2.21267e-25	-1.26184	5.48827	2.4063e-23	1.79557e-22	0.209344	5.65273	0.0986637	0.299301	-0.125903	5.08672	0.262103	0.424618
14	CNAG_00014	9.09471	8.83895	6.79406	7.89826	12.3664	9.79064	5.15292	5.24636	0.223682	4.32121	0.0840416	0.0840416	-0.640339	4.19685	0.000188188	0.000367714	0.319504	4.09916	0.0767182	0.255068	-0.538939	4.42735	0.000121961	0.000644225
15	CNAG_00015	2.31827	1.78582	17.1873	17.3189	1.89009	4.4171	7.79697	6.23721	3.72201	3.70754	1.95369e-67	1.95369e-67	1.71194	2.67444	8.47145e-09	2.45334e-08	0.720553	1.01546	0.126864	0.351325	-1.28394	4.19963	1.16965e-17	2.95041e-16
16	CNAG_00016	103.479	106.905	118.611	123.417	100.478	102.477	116.241	99.1166	-0.0581167	6.76161	0.447769	0.447769	-0.242606	6.66967	0.0475135	0.0676737	0.00106019	6.52843	0.999502	1	-0.177405	6.90467	0.0702994	0.156968
17	CNAG_00017	4.84378	4.43091	4.51547	5.09363	4.878	5.15292	4.87147	4.54018	0.680366	3.77117	5.44633e-06	5.44633e-06	0.504549	3.77345	0.00318754	0.00540469	0.127141	3.16417	0.522203	0.779164	-0.043096	4.26071	0.795375	0.904812
18	CNAG_00018	30.7484	30.5945	21.9353	21.6982	32.5731	30.9061	21.9874	24.0965	-0.436815	6.1465	4.68999e-09	4.68999e-09	-0.421333	6.1463	0.000416256	0.000782602	-0.00768398	6.09259	0.957811	1	0.0132848	6.18813	0.9071	0.980017
19	CNAG_00019	229.364	230.509	309.317	331.908	204.537	179.61	359.747	346.492	-0.0459616	7.07858	0.524144	0.524144	0.272791	6.99442	0.0303066	0.0445795	-0.249348	6.71926	0.0429519	0.178767	0.0749667	7.3515	0.411991	0.585483
20	CNAG_00020	22.2458	23.5502	18.0457	18.2979	23.9185	25.0524	20.5434	17.6917	-0.19701	6.1471	0.00847359	0.00847359	-0.222169	6.1536	0.0679252	0.0939594	0.0205036	5.99423	0.876308	0.993139	0.00115495	6.30853	0.999758	1
21	CNAG_00021	43.9077	32.9349	65.8152	61.1882	27.4338	20.6436	92.8313	102.477	0.60872	6.44979	1.00795e-07	1.00795e-07	1.94171	6.60354	1.45509e-33	1.81223e-32	-0.787889	5.49815	2.73291e-05	0.000813099	0.550244	7.26516	2.06897e-08	2.07553e-07
22	CNAG_00022	91.8353	94.7393	80.6607	84.5335	76.9502	62.3202	103.479	104.206	-0.419396	6.37115	1.30355e-08	1.30355e-08	0.273795	6.29667	0.039153	0.056576	-0.42349	6.11704	0.00217058	0.0222204	0.275475	6.55868	0.00650447	0.0213707
23	CNAG_00023	3.78339	3.76135	2.58487	2.62411	2.97418	4.67139	4.03161	3.25731	0.168131	2.14806	0.563765	0.563765	0.541053	2.40788	0.0497971	0.0706373	0.0418804	1.8267	0.934518	1	0.420566	2.67897	0.072623	0.161241
24	CNAG_00024	240.369	208.573	318.204	289.788	199.144	179.006	336.122	334.971	-0.0692734	9.77492	0.5755	0.5755	0.254784	9.71079	0.0952831	0.128365	-0.227592	9.43532	0.0883634	0.278728	0.102055	10.0493	0.267362	0.430152
25	CNAG_00025	51.6849	49.2083	60.4358	61.0347	55.8349	45.9648	69.9643	70.8375	0.113436	7.1675	0.135915	0.135915	0.254431	7.23281	0.0697223	0.0961772	-0.0056813	6.84091	0.970068	1	0.140816	7.55052	0.115194	0.230388
26	CNAG_00026	159.337	161.084	172.258	179.006	135.048	109.017	221.722	222.235	-0.264238	7.88813	0.00764026	0.00764026	0.371007	7.82126	0.0209487	0.0315886	-0.391495	7.57072	0.0059223	0.04723	0.24937	8.14051	0.00590446	0.0197061
27	CNAG_00027	11.3623	12.3591	9.07538	7.50713	11.9423	12.6336	7.90824	6.89263	-0.0764766	4.84579	0.517679	0.517679	-0.318587	4.73219	0.0198346	0.0300061	0.0101839	4.62982	0.980649	1	-0.226099	4.95811	0.0750324	0.165466
28	CNAG_00028	19.3583	19.2119	18.43	18.8229	16.5683	17.4174	23.1049	23.888	0.163743	4.93864	0.100303	0.100303	0.651392	4.96572	5.27249e-07	1.32325e-06	-0.259315	4.46387	0.0831097	0.26738	0.233843	5.38776	0.0234273	0.0635374
29	CNAG_00029	4.92695	5.35855	4.05366	5.27796	5.14421	5.83347	6.89713	7.17539	0.485423	2.56078	0.0375247	0.0375247	0.877996	2.90831	8.8784e-05	0.000179737	0.101781	2.07478	0.814121	0.961245	0.500267	3.25852	0.0114372	0.0346804
30	CNAG_00030	11.2569	10.4604	5.27796	6.59728	10.7221	10.218	6.32824	7.3524	-0.368067	3.1855	0.0446628	0.0446628	-0.184912	3.19647	0.374415	0.443012	-0.0809679	3.08239	0.71953	0.911172	0.107834	3.32434	0.584354	0.744559
31	CNAG_00031	14.0632	14.4121	11.9348	11.788	12.9339	13.0049	12.2987	13.051	0.0936453	5.27778	0.305442	0.305442	0.313084	5.1882	0.0131519	0.0204519	-0.2085	4.86494	0.132011	0.358588	0.0165024	5.58443	0.889427	0.968059
32	CNAG_00032	1.28788	1.46681	2.13514	2.34495	1.44173	0.702732	2.33845	1.90156	1.60176	2.21475	8.95506e-09	8.95506e-09	1.82114	2.05222	2.25154e-08	6.31557e-08	-0.34737	0.80132	0.50439	0.76819	-0.122783	2.87004	0.604	0.75972
33	CNAG_00033	1.83428	0.720189	1.48057	3.35565	0.798286	0	2.43848	2.39647	1.68433	-0.139195	0.0282781	0.0282781	3.37798	-0.295069	0.00151882	0.00268992	-1.6871	-1.35927	0.378433	0.659818	-0.0232046	0.449901	1	1
34	CNAG_00034	2698.41	2675.7	2851.4	2941.67	2444.94	2092.88	2851.4	2967.27	-0.547658	11.4221	1.30087e-06	1.30087e-06	-0.250142	11.3274	0.126061	0.165811	-0.219444	11.3006	0.109502	0.32099	0.083755	11.4232	0.35631	0.528355
35	CNAG_00035	2.76526	2.31827	3.59725	3.45526	2.27001	2.55784	3.60814	2.96678	1.18765	3.27944	2.65901e-10	2.65901e-10	1.10153	3.16269	5.93683e-07	1.4751e-06	-0.0456067	2.24386	0.944408	1	-0.126565	3.86571	0.4669	0.63849
36	CNAG_00036	36.2032	39.8206	13.8786	13.3449	43.9509	51.947	6.15524	6.60893	-1.34238	4.6744	1.09895e-32	1.09895e-32	-2.80894	4.72146	1.2187e-62	5.85145e-61	0.354784	5.17763	0.0147313	0.0878078	-1.10622	3.7317	2.36291e-11	3.33683e-10
37	CNAG_00038	26.7528	28.4383	25.414	24.9827	28.9915	33.4062	21.8948	19.1418	-0.0262304	5.68242	0.765896	0.765896	-0.528592	5.61869	2.90875e-05	6.16835e-05	0.178311	5.52453	0.192958	0.448089	-0.318133	5.77651	0.00328678	0.0118685
38	CNAG_00039	8.79253	8.82779	10.0686	11.8569	7.85549	7.70497	11.8171	11.9131	0.782561	5.21088	1.69749e-13	1.69749e-13	1.04282	5.13685	4.46693e-16	2.20246e-15	-0.237996	4.36523	0.121257	0.340676	0.0277528	5.7873	0.813546	0.918422
39	CNAG_00040	101.261	103.711	87.1417	95.6356	98.9762	102.944	146.121	150.231	-0.438139	7.45997	1.88094e-06	1.88094e-06	0.171883	7.72168	0.225357	0.281879	-0.0322874	7.38832	0.793458	0.951585	0.583271	7.80914	4.55811e-10	5.68684e-09
40	CNAG_00043	16.6439	18.1526	16.4501	16.0628	18.006	19.5046	15.1395	14.7056	0.190678	5.77045	0.0276089	0.0276089	-0.1123	5.70988	0.35098	0.417411	0.105446	5.45643	0.449847	0.72597	-0.191639	6.02002	0.0638309	0.145368
41	CNAG_00044	55.6839	57.0205	40.2215	40.0622	59.1174	65.987	38.1798	35.4422	-0.592879	7.57206	1.646e-09	1.646e-09	-0.966832	7.61412	2.04382e-11	7.30444e-11	0.182575	7.67562	0.143371	0.375668	-0.185569	7.42108	0.0540924	0.127833
42	CNAG_00045	9.54371	7.2356	10.5062	13.8947	10.1079	11.771	8.3213	7.83598	0.995423	3.83636	9.28773e-08	9.28773e-08	-0.0213845	3.57811	0.934787	0.972358	0.392802	3.15501	0.0796436	0.26077	-0.619304	4.1679	0.000213079	0.0010521
43	CNAG_00046	168.965	168.965	262.439	275.537	175.612	174.245	233.428	186.358	0.270916	8.0942	0.00712813	0.00712813	-0.316979	7.93481	0.0358241	0.0520882	0.140552	7.75756	0.246854	0.51765	-0.441426	8.27409	1.87835e-05	0.000118452
44	CNAG_00047	24.0965	24.9827	6.16025	4.97548	32.0881	40.7882	4.95734	6.3019	-1.88138	4.54418	8.1499e-55	8.1499e-55	-2.51475	5.04585	4.39659e-48	1.08929e-46	0.600297	5.34453	7.04004e-05	0.00162294	-0.0278454	3.65892	0.912203	0.982541
45	CNAG_00048	2.37494	2.13067	2.16171	2.00143	3.53304	1.8432	2.01019	1.41142	0.697382	2.01946	0.0148559	0.0148559	-0.0127817	1.93604	1	1	0.364678	1.54141	0.313806	0.592546	-0.33968	2.35485	0.204879	0.3542
46	CNAG_00049	5.55627	5.08102	5.43056	6.11865	4.84933	4.55333	6.0377	5.89704	0.70447	3.32681	6.08554e-05	6.08554e-05	0.908819	3.2491	6.27386e-06	1.42183e-05	-0.211957	2.5464	0.400234	0.679784	-0.00210965	3.83856	1	1
47	CNAG_00050	27.7387	31.5628	21.2164	21.5791	31.7183	32.037	20.3093	20.0307	-0.389349	4.76475	0.000587519	0.000587519	-0.604532	4.74214	4.12254e-06	9.50053e-06	0.0728024	4.73803	0.62811	0.851587	-0.136417	4.76635	0.246946	0.407017
48	CNAG_00051	14.9108	14.4303	17.1412	17.4669	14.5507	13.3928	20.3206	19.6692	0.531532	6.6907	1.87032e-13	1.87032e-13	0.775392	6.7101	2.1976e-10	7.25448e-10	-0.123319	6.06618	0.336826	0.616944	0.126085	7.24195	0.155942	0.289125
49	CNAG_00052	295.851	310.864	173.5	192.169	395.104	419.329	94.2331	100.177	-1.18348	6.18629	2.20858e-46	2.20858e-46	-2.64271	6.48058	2.80631e-86	4.76526e-84	0.609443	6.76191	9.7993e-07	7.66547e-05	-0.844067	5.40601	6.67513e-15	1.3831e-13
50	CNAG_00053	28.4383	23.1388	11.462	12.7946	30.7811	33.1786	27.4951	26.5958	-0.879247	3.32663	7.03202e-07	7.03202e-07	-0.238376	3.92362	0.140194	0.182265	0.30711	3.64772	0.106193	0.314604	0.953475	3.68619	9.59833e-09	1.01095e-07
51	CNAG_00054	19.1694	25.0816	7.43401	4.74962	33.7073	49.8526	1.29923	4.26081	-1.55867	3.7431	1.45968e-12	1.45968e-12	-3.73127	4.44219	6.74391e-28	6.28529e-27	1.04183	4.74638	1.98662e-06	0.000125735	-1.12531	2.67667	0.00670856	0.0219067
52	CNAG_00055	32.3595	33.6953	55.7416	62.3913	37.216	32.7853	64.5954	55.7416	0.732925	5.88647	5.29297e-18	5.29297e-18	0.646684	5.84419	4.26965e-07	1.07779e-06	0.0245861	5.20266	0.877633	0.993388	-0.0558256	6.41259	0.613426	0.767554
53	CNAG_00056	18.1338	17.832	27.839	24.2635	18.2748	21.9591	22.5948	20.2808	0.716061	5.53578	3.07961e-13	3.07961e-13	0.25006	5.37741	0.0706639	0.0973989	0.135777	4.91662	0.369844	0.651366	-0.324597	5.92646	0.00297395	0.01088
54	CNAG_00057	435.639	464.901	376.571	356.779	555.64	665.537	130.507	138.618	-0.95418	8.95487	4.60817e-17	4.60817e-17	-2.92117	9.19292	3.5682e-59	1.47868e-57	0.663766	9.46484	6.35132e-06	0.000289006	-1.29723	8.15542	3.33884e-42	2.8006e-40
55	CNAG_00058	212.517	178.178	192.169	176.267	183.011	158.032	222.754	204.537	-0.506296	8.44841	1.91381e-05	1.91381e-05	-0.239458	8.42457	0.113267	0.15072	-0.138642	8.35101	0.306786	0.583883	0.133915	8.50292	0.1648	0.300901
56	CNAG_00059	16.5804	14.2176	17.7462	14.4806	9.80058	9.2648	17.9766	22.6041	0.3767	3.75697	0.020152	0.020152	1.4361	3.64114	1.1053e-12	4.32311e-12	-0.848724	2.92967	0.000156969	0.00301052	0.215603	4.27317	0.185121	0.328528
57	CNAG_00060	32.0026	33.343	32.6422	36.2435	32.0026	29.1816	37.0345	38.9175	0.0966531	5.71227	0.270234	0.270234	0.280932	5.66715	0.0217515	0.0326859	-0.142486	5.32835	0.295694	0.57073	0.0475904	6.03701	0.666893	0.809151
58	CNAG_00061	529.08	502.862	533.367	514.11	500.258	483.141	485.332	462.086	-0.701188	10.35	3.91885e-10	3.91885e-10	-0.974039	10.3452	6.48196e-11	2.22962e-10	0.0967359	10.4446	0.426002	0.70355	-0.170327	10.1336	0.0587239	0.136142
59	CNAG_00062	179.61	177.391	302.321	332.965	181.665	190.921	242.885	223.885	0.32514	8.60876	0.00161936	0.00161936	-0.280486	8.40344	0.0543742	0.0764909	0.107292	8.22507	0.380163	0.661177	-0.492704	8.79195	1.76756e-07	1.53439e-06
60	CNAG_00063	51.215	41.4411	36.4299	36.3743	40.8206	37.0642	33.0042	32.811	-0.3837	5.23159	0.000777987	0.000777987	-0.334658	4.98044	0.01234	0.0192712	-0.27485	5.03279	0.0787859	0.258974	-0.220546	5.19415	0.0262012	0.0699168
61	CNAG_00064	102.64	112.048	116.79	121.868	117.371	119.663	129.221	104.672	-0.118651	6.35094	0.159007	0.159007	-0.397127	6.40847	0.00198845	0.0034687	0.191133	6.24677	0.13291	0.360186	-0.0811829	6.51053	0.479245	0.650645
62	CNAG_00065	432.778	364.073	451.553	403.551	361.632	334.971	488.442	440.861	-0.537937	8.94147	8.02858e-06	8.02858e-06	-0.380937	8.90655	0.0100513	0.0159184	-0.0985441	8.87536	0.448176	0.723944	0.064206	8.94035	0.511553	0.680962
63	CNAG_00066	30.9409	29.3868	39.2899	39.5574	32.6347	37.3152	33.343	34.8993	0.37578	7.23453	1.50225e-06	1.50225e-06	-0.086834	7.16976	0.503808	0.573591	0.189092	6.86186	0.130949	0.356391	-0.268077	7.53343	0.00344322	0.0123565
64	CNAG_00067	87.2892	85.6621	111.55	117.153	83.4482	73.0518	131.266	117.371	0.141426	6.93858	0.0452613	0.0452613	0.344993	6.91319	0.0073193	0.011812	-0.13269	6.53516	0.294687	0.570208	0.0765873	7.3008	0.400405	0.57379
65	CNAG_00068	3.84318	4.25657	7.89826	8.23307	3.11183	2.91634	11.1527	12.6594	1.60799	4.10021	8.03528e-30	8.03528e-30	2.52149	4.36208	6.9479e-43	1.36642e-41	-0.467096	2.56258	0.0538559	0.206581	0.451795	5.10262	5.56406e-05	0.000318299
66	CNAG_00069	0.773012	1.47468	0.369404	0.784187	1.19822	1.02381	1.42102	1.31159	0.127743	0.321445	0.86656	0.86656	1.08141	0.98235	0.0203438	0.0307231	0.123315	0.104975	1	1	1.08465	1.14879	0.00463841	0.0159706
67	CNAG_00070	9.42759	9.89028	11.4762	11.357	10.8754	10.6172	12.2649	13.5836	0.683273	4.88221	3.66287e-11	3.66287e-11	0.648794	4.94224	1.86522e-06	4.43196e-06	0.0961485	4.26	0.549215	0.795761	0.0671304	5.44131	0.539953	0.705415
68	CNAG_00072	194.872	208.936	188.479	201.835	224.609	248.944	155.887	135.801	-0.525556	7.92178	2.85514e-07	2.85514e-07	-1.21165	7.94423	1.0951e-15	5.25435e-15	0.2705	8.04342	0.033814	0.152174	-0.409719	7.70816	1.79759e-05	0.000113462
69	CNAG_00073	44.2117	42.5887	44.2435	44.6229	45.0442	50.1518	41.0653	41.7159	-0.0406077	7.40332	0.656431	0.656431	-0.354737	7.38002	0.00834976	0.0133604	0.129475	7.22585	0.297186	0.572815	-0.1791	7.55403	0.0448429	0.109928
70	CNAG_00074	145.213	143.306	117.586	122.153	158.032	168.146	134.363	117.896	-0.590623	7.76747	1.87754e-09	1.87754e-09	-0.82609	7.94037	1.72975e-08	4.88541e-08	0.264239	7.91308	0.031823	0.145978	0.0345253	7.72413	0.712955	0.843001
71	CNAG_00075	289.065	300.348	263.769	279.217	309.317	366.004	192.169	161.337	-0.561079	7.75587	3.4712e-08	3.4712e-08	-1.59273	7.77087	8.4612e-22	5.79222e-21	0.355023	7.93967	0.0121056	0.0766172	-0.670676	7.41576	7.13441e-11	9.51528e-10
72	CNAG_00076	22.1196	24.5395	21.729	22.6468	22.1631	21.1805	21.1255	22.9647	0.0833352	5.49259	0.388409	0.388409	0.131476	5.38941	0.2863	0.349381	-0.125142	5.12437	0.374683	0.656073	-0.0710638	5.75181	0.513148	0.682172
73	CNAG_00077	52.9308	52.9791	60.7992	55.9092	49.7524	48.3353	64.9324	65.4345	-0.0366677	7.11799	0.64244	0.64244	0.190798	7.08858	0.11583	0.15366	-0.144564	6.80256	0.216267	0.478261	0.088669	7.4023	0.365884	0.538993
74	CNAG_00078	16.4882	14.7975	15.7449	16.036	15.0747	14.992	20.0104	19.3173	0.320031	5.76818	0.000238025	0.000238025	0.629127	5.85611	4.58283e-08	1.25514e-07	-0.0889048	5.28285	0.521156	0.778728	0.225559	6.28213	0.0273616	0.0725957
75	CNAG_00079	23.3985	20.5887	3.01897	1.93067	20.9391	21.7352	2.33575	3.28678	-2.82138	3.81826	1.46428e-52	1.46428e-52	-2.58162	3.75857	9.26172e-41	1.67917e-39	-0.115756	4.43652	0.473389	0.74291	0.129147	2.31054	0.650094	0.795283
76	CNAG_00080	0.744759	0.982734	1.62009	1.46681	0.720189	1.08494	1.58206	0.650038	1.95951	1.4163	5.65293e-07	5.65293e-07	1.13095	1.09479	0.0172736	0.0262976	0.30469	0.107533	0.719775	0.91127	-0.517146	1.93927	0.0997629	0.20622
77	CNAG_00081	58.6115	56.9238	57.3626	53.6785	53.6785	55.1468	50.3501	47.2956	-0.210398	7.51808	0.0312205	0.0312205	-0.375333	7.35942	0.00382806	0.00643276	-0.080375	7.31848	0.505114	0.768321	-0.239464	7.55441	0.00916975	0.0286021
78	CNAG_00082	38.0932	34.4931	49.2777	51.5227	35.5172	42.39	46.0999	47.9207	0.405379	5.52165	7.34053e-06	7.34053e-06	0.16452	5.45799	0.210442	0.264792	0.0833631	5.07011	0.583898	0.82171	-0.152248	5.87717	0.138026	0.264103
79	CNAG_00083	19.061	17.4506	22.6713	20.7533	18.0766	15.4628	20.8227	21.8045	0.477525	6.20133	6.25995e-09	6.25995e-09	0.535812	6.08071	3.04683e-05	6.44155e-05	-0.147228	5.59604	0.29448	0.569966	-0.0834794	6.62265	0.408482	0.58204
80	CNAG_00084	63.0197	61.4202	70.6032	75.6121	52.9791	44.7983	89.334	89.2058	0.030279	8.00409	0.766453	0.766453	0.650364	7.94718	2.3249e-05	4.98337e-05	-0.402369	7.53752	0.00262302	0.0256842	0.223147	8.39227	0.0140169	0.0411691
81	CNAG_00085	65.1747	79.5489	89.0949	96.8654	65.8906	58.1565	71.0087	78.03	0.122222	5.57689	0.255227	0.255227	0.00983626	5.27271	0.946471	0.981431	-0.240528	5.13395	0.12122	0.340676	-0.346855	5.72574	0.0018087	0.00704654
82	CNAG_00086	35.7159	34.6926	42.3148	39.9427	25.9453	20.8292	63.0787	56.8946	0.20129	6.57267	0.00596746	0.00596746	1.28773	6.5652	1.10759e-19	6.84211e-19	-0.693621	5.89691	1.4955e-06	0.000106242	0.398516	7.13497	4.63332e-06	3.25501e-05
83	CNAG_00087	37.6135	38.1453	72.8005	71.2859	44.414	49.5416	27.6724	27.0241	0.80328	7.09175	2.62633e-28	2.62633e-28	-0.864088	6.5624	1.1381e-12	4.44637e-12	0.323872	6.52862	0.00841447	0.0606434	-1.33776	7.16189	8.36481e-57	1.14188e-54
84	CNAG_00088	298.531	305.971	398.7	435.639	311.887	288.423	357.57	361.084	-0.118622	8.22184	0.254336	0.254336	-0.41001	8.16027	0.00402335	0.00673655	0.0757078	8.05506	0.538905	0.789034	-0.210099	8.31879	0.0212975	0.0586755
85	CNAG_00089	45.3817	48.3951	45.272	47.8035	44.3285	38.8539	61.4202	58.0389	-0.105279	5.72411	0.22284	0.22284	0.376402	5.77101	0.0031207	0.00530039	-0.212666	5.41475	0.13892	0.368684	0.275043	6.07489	0.00927923	0.0289306
86	CNAG_00090	34.757	39.7279	27.4461	30.9572	34.5941	37.2754	32.3428	29.9528	-0.33495	5.74321	0.00096947	0.00096947	-0.247033	5.70827	0.0365015	0.0530086	-0.0767551	5.6112	0.580214	0.819028	0.0170419	5.84332	0.885071	0.964902
87	CNAG_00091	705.213	779.544	531.97	552.159	947.939	1860.91	136.545	200.584	-1.2059	10.4305	1.44856e-24	1.44856e-24	-3.69129	10.9271	3.44253e-42	6.63904e-41	0.912023	11.1758	1.01714e-05	0.000382773	-1.56779	9.38436	7.02959e-31	3.82344e-29
88	CNAG_00092	302.94	295.061	261.473	305.091	288.423	262.439	374.067	353.843	-0.563808	7.26701	1.34216e-12	1.34216e-12	-0.223262	7.33581	0.0805889	0.110012	-0.0812194	7.22603	0.498789	0.764715	0.264849	7.36295	0.00723585	0.023333
89	CNAG_00093	201.449	209.6	104.939	94.7819	223.281	271.291	43.2238	43.7849	-1.40332	8.78263	3.28941e-37	3.28941e-37	-2.92993	8.84009	1.39919e-64	7.93794e-63	0.344992	9.24632	0.0122097	0.0769282	-1.17563	7.71116	2.81887e-35	1.85141e-33
90	CNAG_00094	7.52138	8.43293	1.37143	1.26232	7.94345	10.3132	1.32286	1.20201	-1.97264	4.24296	6.73944e-48	6.73944e-48	-2.2862	4.39841	1.77179e-33	2.19879e-32	0.201735	4.84744	0.226047	0.491328	-0.106055	3.26259	0.627805	0.777234
91	CNAG_00095	17.423	16.7239	15.6838	15.0747	13.3159	10.8916	21.4228	22.5361	0.138791	5.85135	0.0863254	0.0863254	1.11733	5.86384	9.39569e-17	4.86341e-16	-0.593096	5.24912	5.79346e-05	0.00142124	0.390895	6.37969	0.000123616	0.000651488
92	CNAG_00096	4.88324	5.23871	7.0382	5.44957	6.03067	5.31455	5.97773	6.46955	0.908509	3.9382	7.12317e-08	7.12317e-08	0.649598	3.94245	0.000112823	0.000225582	0.192298	3.21141	0.365655	0.647275	-0.0605848	4.49166	0.701182	0.833555
93	CNAG_00097	7.22666	6.73623	10.4604	9.21362	7.31877	7.84186	11.6892	10.8879	0.997152	3.97583	6.93788e-12	6.93788e-12	1.01853	4.08133	5.55693e-10	1.77628e-09	0.107888	3.14424	0.616681	0.844978	0.134815	4.65398	0.2846	0.449565
94	CNAG_00098	19.6085	19.4289	11.8615	11.2724	25.3638	29.625	6.01083	4.80089	-0.457273	5.318	2.76851e-07	2.76851e-07	-2.09426	5.33713	2.56282e-47	6.15253e-46	0.539657	5.57498	6.95039e-05	0.00161295	-1.09171	4.90237	3.05146e-19	8.60092e-18
95	CNAG_00099	24.0698	20.8959	38.1242	38.2292	20.0104	17.2727	47.9405	49.1502	0.833623	6.46187	2.47421e-23	2.47421e-23	1.4325	6.5087	1.46042e-28	1.4141e-27	-0.358248	5.53719	0.0129747	0.0806517	0.245866	7.18429	0.00314171	0.0114038
96	CNAG_00100	296.676	285.207	203.208	192.558	284.439	284.439	209.3	157.905	-1.01945	9.15785	6.68183e-20	6.68183e-20	-1.21035	9.11777	1.20243e-13	5.05515e-13	0.0224534	9.33085	0.852193	0.980818	-0.162285	8.74334	0.161414	0.295883
97	CNAG_00101	55.0936	57.9388	100.728	101.107	46.4964	44.3706	81.5241	83.1615	0.608782	6.2185	4.38348e-15	4.38348e-15	0.671898	5.88316	9.0579e-09	2.61556e-08	-0.367672	5.43335	0.00554089	0.0451907	-0.298756	6.58933	0.00229254	0.00872167
98	CNAG_00104	54.274	51.5227	86.5756	88.7335	39.6985	33.7389	144.864	145.435	0.498939	8.09653	8.79912e-07	8.79912e-07	1.77161	8.32321	6.11328e-29	6.06278e-28	-0.64226	7.27183	1.22308e-06	9.04321e-05	0.635851	8.92968	6.12117e-12	9.42823e-11
99	CNAG_00105	9.00796	5.83347	4.54018	6.61799	6.08416	7.67516	5.08622	6.91451	0.116743	2.37803	0.688623	0.688623	0.293442	2.35745	0.310951	0.375188	-0.123217	2.00619	0.765398	0.935845	0.058157	2.70118	0.86743	0.953002
100	CNAG_00106	29.2904	29.9044	28.6398	31.575	25.2213	24.9827	43.6528	43.7403	0.0675524	7.10299	0.384719	0.384719	0.779918	7.20445	3.06682e-10	1.00382e-09	-0.307947	6.65865	0.00871939	0.0621289	0.409987	7.61206	1.09868e-05	7.22285e-05
101	CNAG_00107	87.1417	83.2471	45.9461	37.8894	79.6498	80.3543	28.0643	25.4626	-1.16258	7.11668	9.24896e-40	9.24896e-40	-1.75649	6.87371	1.37726e-47	3.31782e-46	-0.0819289	7.29787	0.496273	0.763272	-0.669974	6.40199	4.11968e-09	4.52385e-08
102	CNAG_00108	120.374	117.896	100.283	98.2078	103.307	104.312	102.402	97.093	-0.559142	7.53155	8.87225e-09	8.87225e-09	-0.390014	7.43691	0.00369557	0.00621913	-0.165932	7.4469	0.169519	0.417915	0.00893684	7.49472	0.926394	0.991172
103	CNAG_00109	87.0188	77.6129	81.005	70.4079	70.8375	69.9643	79.799	79.0082	-0.356085	6.36505	0.000136748	0.000136748	-0.108073	6.22671	0.34972	0.416054	-0.255642	6.15526	0.0414019	0.174801	-0.00203304	6.44127	0.991423	1
104	CNAG_00110	30.4353	28.9685	25.0816	21.866	25.4427	22.4861	43.1928	50.3186	-0.273381	5.68839	0.00308295	0.00308295	0.945974	5.98811	1.38794e-12	5.4007e-12	-0.400579	5.37927	0.00393371	0.0350211	0.824085	6.28131	2.32382e-12	3.73636e-11
105	CNAG_00111	73.9789	70.3919	60.3624	57.3919	67.5014	66.0833	66.8393	66.7008	-0.470126	7.53186	2.50754e-06	2.50754e-06	-0.277641	7.49801	0.0394627	0.0569763	-0.117802	7.43214	0.333274	0.612866	0.0804015	7.58231	0.37437	0.547096
106	CNAG_00115	531.97	520.426	151.909	97.9798	581.006	631.907	114.843	133.457	-2.55512	8.86589	2.16788e-49	2.16788e-49	-2.98603	9.22566	1.07295e-66	6.66954e-65	0.412234	9.60755	0.00161296	0.0179097	-0.0118843	7.34807	0.941062	1
107	CNAG_00116	1024.95	952.488	1373.53	1206.81	856.886	676.894	1381.39	1403.09	-0.43656	10.8324	0.000341595	0.000341595	-0.0142165	10.7605	0.929822	0.968785	-0.263051	10.6448	0.0534026	0.205522	0.165246	10.9405	0.0930737	0.195823
108	CNAG_00117	81.0867	71.2859	67.0665	67.2995	75.8205	70.4079	78.716	82.1031	-0.375377	6.97811	2.12131e-06	2.12131e-06	-0.137956	7.0353	0.264088	0.325267	-0.0520663	6.87028	0.677226	0.882269	0.190682	7.14121	0.0238265	0.0645447
109	CNAG_00118	26.1983	26.3591	31.8088	31.8757	25.6684	25.2593	32.6942	30.4425	0.33019	4.60137	0.00244446	0.00244446	0.329863	4.50689	0.020576	0.0310469	-0.0872719	4.10904	0.610338	0.840422	-0.0819215	4.95479	0.472383	0.643587
110	CNAG_00119	14.6587	12.1493	21.443	22.1493	16.8423	14.0756	17.1523	14.6874	0.979979	3.90742	2.70559e-11	2.70559e-11	0.295837	3.66048	0.110215	0.147136	0.20923	3.13941	0.354174	0.635996	-0.469412	4.29621	0.000814213	0.00347338
111	CNAG_00120	21.8855	22.6713	19.5903	20.0164	19.3079	18.7752	22.7056	24.9926	-0.0174712	4.51584	0.889829	0.889829	0.452859	4.49153	0.00176274	0.00309905	-0.291694	4.12833	0.0671441	0.23514	0.184246	4.85819	0.115273	0.230413
112	CNAG_00121	308.005	320.162	337.6	328.258	345.905	390.31	296.676	298.531	-0.48778	8.85553	5.14255e-06	5.14255e-06	-1.02212	9.05427	4.18602e-11	1.45934e-10	0.40151	9.03197	0.00218762	0.0223316	-0.126942	8.78952	0.160253	0.294861
113	CNAG_00122	40.3355	39.1902	17.3712	15.2797	42.2562	43.6851	23.8253	24.8975	-1.21904	6.14192	1.70778e-51	1.70778e-51	-0.871283	6.35883	5.248e-14	2.24979e-13	0.0881579	6.43857	0.460801	0.734097	0.441435	5.93682	2.53357e-05	0.000155957
114	CNAG_00123	10.6437	10.5516	10.1729	9.27036	11.7006	16.4882	5.77619	4.43091	0.334954	3.63806	0.033191	0.033191	-1.04448	3.39103	8.09768e-06	1.81858e-05	0.439395	3.41476	0.0563952	0.211837	-0.934459	3.63688	9.14616e-08	8.36735e-07
115	CNAG_00124	4.87147	4.06209	15.9516	17.2455	3.48321	3.20196	18.7423	19.5285	2.44009	4.49376	1.10735e-67	1.10735e-67	2.96744	4.52605	2.11985e-63	1.09322e-61	-0.404142	2.31249	0.12207	0.342267	0.128396	5.46684	0.240113	0.398531
116	CNAG_00125	1.62582	2.23085	1.63357	2.09158	2.28229	1.63787	2.22792	2.31481	0.783431	2.52214	0.00114371	0.00114371	0.8944	2.69825	0.000220798	0.000428667	0.112201	1.85232	0.801819	0.956358	0.229251	3.16384	0.263214	0.425272
117	CNAG_00126	129.042	128.868	48.1893	51.0389	120.053	112.156	54.6277	56.2222	-1.61193	6.77911	4.12574e-113	4.12574e-113	-1.36097	6.70259	1.12417e-29	1.15947e-28	-0.153482	7.0619	0.197748	0.454364	0.103163	6.1015	0.327815	0.497974
118	CNAG_00127	17.2899	17.2668	10.6437	10.8383	18.0978	16.6802	15.906	15.7818	-0.345492	4.98744	0.000369306	0.000369306	0.105663	5.19129	0.406589	0.474707	-0.0253822	4.88922	0.882431	0.996014	0.431447	5.30816	2.38269e-05	0.000146929
119	CNAG_00128	2.9921	3.14017	4.04506	4.03161	2.9875	1.90156	5.20043	5.46333	1.10052	3.88784	5.02763e-14	5.02763e-14	1.71881	4.05842	6.72901e-20	4.20156e-19	-0.280077	2.80313	0.268884	0.541189	0.344083	4.70556	0.00417474	0.014576
120	CNAG_00129	11.1581	12.0125	14.0632	14.3944	9.77152	9.14231	17.6393	18.9248	0.694884	4.59233	5.84255e-10	5.84255e-10	1.31697	4.6547	2.03097e-19	1.23706e-18	-0.358398	3.74953	0.0441888	0.182794	0.269376	5.25861	0.0102048	0.0314346
121	CNAG_00130	185.206	188.479	159.972	153.906	216.367	285.948	84.3914	85.8431	-0.672849	9.27242	4.54989e-10	4.54989e-10	-2.04385	9.38085	2.91948e-29	2.94998e-28	0.502552	9.58136	0.000894293	0.0113822	-0.862612	8.78977	1.95213e-20	5.9871e-19
122	CNAG_00131	5.53287	5.82094	5.22089	4.94901	5.50552	7.52827	3.4799	4.02067	0.415225	2.69549	0.0582032	0.0582032	-0.224923	2.53028	0.423262	0.491289	0.208785	2.30393	0.455536	0.730197	-0.425981	2.91077	0.0478713	0.115803
123	CNAG_00132	2.17883	2.7697	3.3715	3.93615	3.1286	2.50674	1.90617	2.11673	1.29903	3.56113	4.18352e-14	4.18352e-14	0.146842	3.04616	0.508181	0.577707	0.259151	2.59237	0.325636	0.605362	-0.887233	3.86695	1.00493e-07	9.14548e-07
124	CNAG_00133	13.5591	16.4309	135.398	140.708	13.9665	15.5055	10.6027	9.83728	3.23909	6.38511	5.25978e-245	5.25978e-245	-0.209596	3.77902	0.223206	0.279388	-0.0677077	3.66765	0.741188	0.922939	-3.51066	6.55783	9.08076e-178	9.03147e-175
125	CNAG_00134	25.8255	22.5245	23.1437	22.3399	24.1864	27.7387	15.2668	13.6487	0.0431523	5.98833	0.62764	0.62764	-0.69757	5.72098	4.37873e-08	1.20208e-07	0.0812412	5.74252	0.557286	0.802791	-0.654169	5.97478	1.53033e-10	1.97666e-09
126	CNAG_00135	70.7862	85.8431	121.13	121.422	74.9348	60.2457	132.22	128.083	0.360771	5.02963	0.00104026	0.00104026	0.649795	4.94999	7.29914e-06	1.64242e-05	-0.250704	4.44426	0.158336	0.398073	0.0446635	5.46065	0.698929	0.832042
127	CNAG_00136	166.431	167.664	200.498	200.498	165.509	184.943	100.478	95.0393	-0.15258	9.20408	0.152687	0.152687	-1.27331	8.91142	1.13635e-16	5.85587e-16	0.140325	9.08653	0.268405	0.540613	-0.974476	8.97736	2.71032e-25	1.08444e-23
128	CNAG_00137	33.4496	33.0223	63.4106	72.5538	33.8844	38.4958	67.9551	66.1182	0.954117	5.94613	3.42083e-26	3.42083e-26	0.763245	5.91033	1.9059e-10	6.32756e-10	0.10478	5.15602	0.452668	0.728095	-0.0805188	6.53372	0.456202	0.628553
129	CNAG_00138	150.976	155.04	138.618	157.704	148.704	133.18	164.887	158.535	-0.404997	7.30586	1.02641e-06	1.02641e-06	-0.257657	7.29392	0.0498568	0.0706931	-0.0772376	7.19819	0.535602	0.786377	0.0756906	7.39155	0.445364	0.618147
130	CNAG_00139	309.317	342.563	313.388	310.864	424.7	559.01	111.119	116.241	-0.600202	8.48863	2.05727e-07	2.05727e-07	-2.76015	8.75146	9.11284e-46	2.07332e-44	0.801644	8.95345	2.12509e-06	0.000131892	-1.35231	7.89623	1.74251e-48	1.81065e-46
131	CNAG_00140	54.8337	53.6785	42.4897	41.5873	47.8711	48.9418	48.5603	46.0791	-0.460711	7.18049	5.69321e-10	5.69321e-10	-0.202982	7.12174	0.0937893	0.126469	-0.174514	7.0514	0.134079	0.36173	0.0889195	7.24218	0.320894	0.490712
132	CNAG_00141	9.96224	10.6721	8.14316	6.65354	10.1987	13.8947	7.64443	8.27079	0.00802363	3.61964	1	1	-0.186582	3.72078	0.347795	0.414331	0.21177	3.46315	0.327509	0.607439	0.0226985	3.8878	0.943228	1
133	CNAG_00142	26.3341	25.1036	40.489	37.216	16.4839	11.7006	52.3063	57.7308	0.669408	6.81454	7.6941e-20	7.6941e-20	2.02446	6.80121	6.44302e-32	7.38983e-31	-0.984363	5.75845	8.3663e-09	2.77363e-06	0.376239	7.55443	7.98012e-05	0.000438497
134	CNAG_00143	86.7499	74.1024	64.4905	56.9238	66.4471	60.8831	78.5212	76.6883	-0.62217	7.45499	7.39403e-09	7.39403e-09	0.0180098	7.39419	0.896212	0.938965	-0.352199	7.31182	0.00657282	0.0507317	0.293695	7.53108	0.00245963	0.0092392
135	CNAG_00144	36.3354	36.7094	31.4505	29.2035	37.472	31.1958	36.1658	31.8667	-0.281079	5.71065	0.000661471	0.000661471	-0.0556528	5.67869	0.696587	0.758349	-0.142391	5.52123	0.322363	0.60217	0.0887659	5.87507	0.415621	0.588718
136	CNAG_00145	42.6456	38.4036	34.6025	39.5781	38.5687	36.5178	41.6197	43.8693	-0.154718	5.66534	0.0990369	0.0990369	0.0922692	5.63632	0.445376	0.514385	-0.154561	5.40788	0.253966	0.52404	0.0978117	5.89804	0.368432	0.541945
137	CNAG_00146	60.3949	57.3919	48.2558	53.3454	59.6808	58.0389	54.8045	48.2976	-0.380436	6.17158	2.79578e-06	2.79578e-06	-0.402802	6.12479	0.000715407	0.00131174	-0.0366098	6.07751	0.775356	0.942481	-0.05346	6.21053	0.627951	0.777234
138	CNAG_00147	104.379	106.394	99.1166	100.728	98.5057	104.603	106.324	105.778	-0.372335	9.66245	0.000675626	0.000675626	-0.261193	9.66654	0.0783406	0.107174	-0.0422984	9.55262	0.730632	0.916963	0.0746429	9.76105	0.399047	0.572711
139	CNAG_00148	35.9228	37.2548	21.8203	21.811	39.5388	46.6628	18.9764	18.1401	-0.7312	7.57511	7.28186e-14	7.28186e-14	-1.2085	7.63131	4.33376e-15	1.99153e-14	0.220222	7.75397	0.101538	0.305227	-0.251301	7.3108	0.00595322	0.0198498
140	CNAG_00149	457.735	453.796	747.899	773.996	300.348	164.887	1230.54	1156.49	-0.00625133	7.6175	0.952366	0.952366	1.54492	7.60614	1.57329e-11	5.6606e-11	-0.99049	6.94627	3.08177e-06	0.000163719	0.566333	8.18262	2.71796e-10	3.44044e-09
141	CNAG_00150	60.5479	58.9498	51.6202	49.6459	58.9878	59.0208	64.0517	66.215	-0.420003	7.4253	7.69762e-06	7.69762e-06	-0.10687	7.5096	0.434968	0.503282	-0.0589215	7.3325	0.628939	0.852064	0.259843	7.59931	0.00450962	0.0155889
142	CNAG_00151	51.5455	47.9982	32.3837	30.5945	42.9056	42.3646	34.963	33.684	-0.703513	7.05467	7.68905e-22	7.68905e-22	-0.439144	6.92892	0.000199673	0.000389499	-0.23572	6.99895	0.0459303	0.187546	0.0342573	6.94783	0.706615	0.837751
143	CNAG_00152	18.4244	18.1401	18.2633	18.8665	16.4947	15.7513	22.9647	21.161	0.255167	5.19334	0.00625299	0.00625299	0.65215	5.18247	3.41449e-07	8.69485e-07	-0.243818	4.67298	0.0927219	0.288441	0.158804	5.6419	0.123262	0.24262
144	CNAG_00153	9.78177	9.7137	9.5832	11.1891	8.68051	9.75707	11.4678	12.1265	0.563473	4.42525	1.08979e-05	1.08979e-05	0.766544	4.42456	3.90605e-07	9.89229e-07	-0.121924	3.77262	0.510994	0.772426	0.0865546	4.94792	0.481508	0.652825
145	CNAG_00154	52.0238	50.4258	47.3339	43.4874	62.4986	67.4159	31.2945	28.7405	-0.314671	6.22392	4.76376e-05	4.76376e-05	-1.29183	6.2257	1.24648e-26	1.09571e-25	0.374682	6.31546	0.00184673	0.0197495	-0.59686	6.05605	4.68811e-08	4.49568e-07
146	CNAG_00155	0.3888	0.361082	0.146726	0.475656	0.384153	0.309262	0.288901	0.329216	1.23753	-1.01057	0.50975	0.50975	1.05207	-1.03811	0.511125	0.580403	0.0882905	-1.48091	1	1	-0.0907184	-0.639482	1	1
147	CNAG_00156	31.6659	32.6672	15.4419	16.5071	34.6926	34.7749	14.9796	16.232	-0.900206	6.63859	1.35097e-35	1.35097e-35	-1.08215	6.6474	5.88702e-20	3.68243e-19	0.0675183	6.80852	0.565493	0.808089	-0.108797	6.34382	0.303772	0.470597
148	CNAG_00157	34.2951	36.324	22.1802	21.0818	39.9652	43.4619	18.8229	19.4358	-0.679411	5.93621	1.25867e-17	1.25867e-17	-1.11099	6.01146	6.5377e-21	4.26974e-20	0.229519	6.11125	0.0660645	0.233	-0.19638	5.74094	0.0658274	0.148747
149	CNAG_00158	14.9645	14.6954	15.3818	15.0874	12.5223	11.1581	20.5592	19.9282	0.366516	5.0287	0.00016735	0.00016735	1.063	5.06932	1.77147e-15	8.35001e-15	-0.401761	4.37354	0.00923071	0.0645871	0.300336	5.59731	0.00297912	0.0108932
150	CNAG_00159	42.9056	52.7639	54.0508	50.3766	43.9077	44.8198	62.3202	54.7423	0.00321519	4.1254	1	1	0.209075	4.09119	0.200372	0.25322	-0.146837	3.79385	0.45295	0.728095	0.0651556	4.41419	0.653057	0.79767
151	CNAG_00160	1.49367	2.085	4.96284	5.84676	1.70699	2.29527	4.66746	5.70833	2.39564	2.3392	5.49265e-16	5.49265e-16	1.97869	2.28238	1.87146e-10	6.2221e-10	0.303293	0.613342	0.559599	0.805276	-0.107435	3.12675	0.613045	0.767354
152	CNAG_00161	23.0007	26.9595	7.30246	7.07634	29.1216	28.7405	7.51511	7.69021	-1.52809	3.93269	1.0689e-23	1.0689e-23	-1.76104	4.09053	3.34485e-28	3.1726e-27	0.20893	4.42638	0.192374	0.447032	-0.0180382	3.32028	0.961514	1
153	CNAG_00162	1192.31	1342.27	169.986	52.2413	1519.91	1836.44	55.8718	140.989	-4.07364	10.2784	1.49495e-25	1.49495e-25	-4.61318	10.5826	9.30528e-40	1.57624e-38	0.329967	11.1112	0.0149946	0.0886184	-0.201517	7.28607	0.625674	0.776599
154	CNAG_00163	20.0476	20.4629	15.2373	16.5628	23.0868	24.5934	16.2717	17.1064	-0.108618	5.55693	0.208953	0.208953	-0.358767	5.67845	0.00226934	0.00392622	0.245006	5.47762	0.0568091	0.212722	0.000580169	5.76261	1	1
155	CNAG_00164	5.6847	4.88324	10.5741	9.51011	5.85501	6.15524	9.31122	9.58872	1.4833	3.6947	6.70059e-19	6.70059e-19	1.13416	3.60615	7.15472e-10	2.26414e-09	0.188071	2.55119	0.482804	0.751951	-0.155635	4.34373	0.257758	0.419867
156	CNAG_00165	144.759	146.242	179.741	204.867	129.221	102.875	239.352	233.719	-0.00431321	7.29428	0.961824	0.961824	0.535661	7.24185	0.000186212	0.000364261	-0.347827	6.86957	0.01085	0.0718038	0.19761	7.65184	0.032174	0.0835181
157	CNAG_00166	26.1913	24.8868	29.1816	32.8415	20.971	16.6202	53.6785	54.1656	0.35561	5.76357	5.39106e-05	5.39106e-05	1.52725	6.00602	3.4867e-28	3.29367e-27	-0.534654	5.06092	0.000571143	0.00813148	0.642553	6.53143	8.40246e-10	1.01383e-08
158	CNAG_00167	18.0384	20.3093	20.1582	20.2684	21.1334	22.3786	15.8066	13.2591	0.271196	5.34246	0.00433952	0.00433952	-0.398461	5.16182	0.00230843	0.00398791	0.17192	5.01595	0.228075	0.49343	-0.491726	5.49191	1.30225e-05	8.44947e-05
159	CNAG_00171	13.0249	13.9261	24.2841	22.9738	15.7948	14.5557	22.0329	19.4862	1.08427	4.67355	3.83429e-21	3.83429e-21	0.699538	4.55191	2.32809e-06	5.48686e-06	0.155504	3.80735	0.390898	0.671626	-0.22331	5.2118	0.033385	0.0862435
160	CNAG_00172	11.2073	8.79253	11.9505	12.6733	6.99026	5.51053	23.1812	24.1953	0.735891	5.38347	1.88224e-10	1.88224e-10	2.24266	5.75349	1.00218e-58	3.91975e-57	-0.740305	4.36364	9.3921e-05	0.00206271	0.771567	6.36884	5.56305e-14	1.07285e-12
161	CNAG_00173	8.10662	7.74822	15.5055	16.9308	8.54504	10.2816	16.4257	15.9418	1.45275	3.99895	5.24044e-23	5.24044e-23	1.16194	4.00304	1.40815e-11	5.08748e-11	0.2403	2.90427	0.304908	0.581581	-0.0449482	4.70096	0.71975	0.848012
162	CNAG_00174	15.0673	13.4264	11.8876	11.6142	15.0942	18.1338	11.5429	10.7784	0.0614143	5.66115	0.528905	0.528905	-0.300029	5.67599	0.0243584	0.0363912	0.20163	5.46802	0.185112	0.436776	-0.154614	5.87068	0.129538	0.252123
163	CNAG_00175	12.8824	14.5598	11.2168	10.2397	15.4238	18.7216	8.01004	9.24116	0.0225421	4.70128	0.856044	0.856044	-0.678327	4.66081	2.63061e-05	5.60756e-05	0.29991	4.58268	0.0695716	0.240376	-0.395358	4.78319	0.00184948	0.00718131
164	CNAG_00176	177.722	179.006	270.698	257.267	177.043	170.314	238.139	224.236	0.124798	8.41615	0.234527	0.234527	-0.176542	8.26934	0.216561	0.271902	0.00823144	8.09134	0.947819	1	-0.287124	8.597	0.00193548	0.00748599
165	CNAG_00177	1.36784	0.863392	15.8712	12.2868	1.47698	0.722121	3.15455	3.07077	4.43484	3.87011	4.18802e-63	4.18802e-63	2.32542	2.00489	1.80052e-11	6.45149e-11	0.000453341	0.239994	1	1	-2.10342	4.20466	2.79606e-31	1.55729e-29
166	CNAG_00178	4.47595	5.20043	59.6808	63.6608	4.75263	5.53287	8.19994	8.84889	4.02257	7.26922	0	0	1.23546	5.02208	6.5536e-18	3.61539e-17	0.115818	3.93434	0.534077	0.785529	-2.66569	7.61026	2.20213e-151	1.17933e-148
167	CNAG_00179	3.25731	3.21194	3.79377	2.94658	1.87175	1.20794	4.19474	5.61669	0.734273	2.54621	0.00192514	0.00192514	2.27984	2.64712	7.03657e-14	2.99624e-13	-1.09991	1.44495	0.00179687	0.0193951	0.449451	3.2946	0.0425188	0.105119
168	CNAG_00180	128.499	129.698	148.035	146.291	161.545	177.722	72.939	66.9914	-0.141782	6.94936	0.0468851	0.0468851	-1.69374	6.88442	8.25633e-41	1.50868e-39	0.495602	7.02522	4.67379e-05	0.00123254	-1.05053	6.7047	1.18273e-27	5.3818e-26
169	CNAG_00181	20.5645	20.7359	31.7183	33.7718	21.1805	25.1294	19.4947	19.958	0.79382	5.42214	8.75635e-18	8.75635e-18	-0.10266	5.05395	0.453837	0.523374	0.167499	4.76779	0.268345	0.540613	-0.723383	5.67413	2.00311e-12	3.25833e-11
170	CNAG_00182	49.0123	59.3945	37.794	39.0141	52.0238	60.9593	37.1332	35.2963	-0.576479	5.53389	1.75836e-07	1.75836e-07	-0.808872	5.51474	1.81447e-10	6.03552e-10	0.0715189	5.58657	0.639371	0.857834	-0.154832	5.42073	0.134245	0.258896
171	CNAG_00183	42.4073	46.1291	23.938	22.8508	47.7525	58.6421	21.4321	29.2778	-0.956377	5.54426	3.59757e-27	3.59757e-27	-1.18332	5.71291	8.0415e-14	3.41372e-13	0.237262	5.83638	0.0956908	0.294128	0.0158413	5.28932	0.920559	0.987661
172	CNAG_00184	47.1771	46.4262	50.3186	49.7334	45.7693	42.6324	61.3529	66.0833	-0.0231102	6.64193	0.757143	0.757143	0.347015	6.70723	0.00437933	0.00729923	-0.130518	6.32656	0.283894	0.558799	0.245097	7.01568	0.00508119	0.0172478
173	CNAG_00185	85.3351	87.2892	105.318	100.177	102.092	109.742	87.5772	73.5386	-0.0325169	6.54004	0.668155	0.668155	-0.720387	6.55159	8.27085e-09	2.39724e-08	0.32406	6.46349	0.00704046	0.05299	-0.357929	6.61355	0.000923424	0.00386119
174	CNAG_00186	4.02067	7.58767	18.6242	27.6724	15.5055	14.3944	24.9677	34.5941	2.42525	2.0541	1.54633e-12	1.54633e-12	1.16632	2.49208	2.3201e-05	4.97459e-05	1.5008	0.99957	0.000424158	0.0065622	0.250243	3.0152	0.292433	0.458747
175	CNAG_00187	29.4046	29.2963	57.0774	58.6421	28.7405	29.7252	43.1378	42.2092	0.93442	6.50971	3.574e-37	3.574e-37	0.498473	6.16941	1.64046e-05	3.57068e-05	-0.0532013	5.65897	0.667601	0.876678	-0.483532	6.91598	4.96349e-08	4.7272e-07
176	CNAG_00188	70.1018	62.9735	60.059	58.7802	59.9757	71.0087	71.1569	60.3949	-0.355199	5.12361	0.000451315	0.000451315	-0.263156	5.12039	0.063818	0.0888069	-0.0472448	5.01829	0.756929	0.932588	0.0502888	5.23272	0.660528	0.80409
177	CNAG_00189	36.6091	38.5687	38.312	42.341	42.78	37.794	39.6985	38.1083	0.0447058	5.31885	0.632206	0.632206	-0.143155	5.26536	0.275198	0.337609	0.0482604	5.05623	0.739561	0.922067	-0.133752	5.53025	0.211794	0.36327
178	CNAG_00190	43.4619	45.0442	42.6711	46.9961	49.969	62.3913	35.3456	33.1534	-0.08652	6.24292	0.268851	0.268851	-0.870098	6.25322	3.12169e-10	1.02034e-09	0.353546	6.2108	0.011749	0.0749794	-0.424233	6.26185	4.50882e-05	0.00026375
179	CNAG_00191	8.77989	10.9046	9.6258	10.2816	7.69878	9.39455	11.928	15.3818	0.504913	3.94957	0.00056118	0.00056118	1.06776	4.08427	2.21226e-08	6.21289e-08	-0.232701	3.28427	0.283551	0.558782	0.335981	4.5797	0.0240512	0.0650776
180	CNAG_00192	3.92936	3.5463	1.7264	1.83428	3.97408	3.64765	3.45526	2.46816	-0.353553	3.28772	0.0359928	0.0359928	0.257323	3.64535	0.205763	0.259233	0.0316883	3.23066	0.886027	0.998788	0.64828	3.73498	0.00061153	0.0026929
181	CNAG_00193	26.9557	25.4427	29.5523	30.5081	23.1437	21.7434	41.8106	44.2435	0.250219	7.06217	0.000955763	0.000955763	0.948132	7.1598	4.42775e-14	1.9111e-13	-0.322028	6.51194	0.00858559	0.0616215	0.381225	7.63771	2.5546e-05	0.000156974
182	CNAG_00194	48.7765	49.7651	94.0237	100.047	46.8412	43.9077	95.5384	101.608	0.757733	6.10915	2.14271e-22	2.14271e-22	0.93454	6.01927	1.38421e-14	6.18541e-14	-0.195066	5.30521	0.139011	0.368684	-0.0126919	6.6675	0.903402	0.97719
183	CNAG_00195	33.7718	38.3528	51.3814	56.6574	29.7745	26.0273	71.1139	70.3014	0.516022	5.08533	1.62697e-06	1.62697e-06	1.22895	5.11915	1.53395e-19	9.40087e-19	-0.434845	4.32549	0.0112668	0.0735833	0.284243	5.70243	0.00893997	0.027948
184	CNAG_00229	5.05507	6.04781	9.76498	9.31122	5.96384	7.3524	4.96284	3.95517	1.33563	4.53648	4.00719e-27	4.00719e-27	-0.0360546	3.92513	0.849035	0.898325	0.284757	3.55484	0.169751	0.418339	-1.08091	4.80358	3.86509e-18	1.0151e-16
185	CNAG_00231	16.4562	19.4783	16.0767	15.348	13.9437	15.0942	14.8043	16.4882	0.105543	4.47977	0.405473	0.405473	0.390742	4.25069	0.0119556	0.0187045	-0.393629	3.98081	0.0265721	0.13093	-0.102637	4.73075	0.405551	0.579168
186	CNAG_00232	2145.71	2220.85	2698.41	2773.4	2116.57	1907.94	2675.7	2594.15	-0.372572	10.3146	0.000695173	0.000695173	-0.225413	10.2251	0.15498	0.199921	-0.151971	10.1513	0.250715	0.521818	0.000900369	10.3753	0.992711	1
187	CNAG_00233	72.5955	59.4626	128.787	139.323	60.2457	47.5998	151.56	166.067	0.796785	5.27143	1.95431e-15	1.95431e-15	1.21072	5.27982	1.99374e-16	1.00437e-15	-0.263027	4.40521	0.139977	0.370287	0.156209	5.91949	0.135332	0.260343
188	CNAG_00234	23.2887	21.9087	23.8253	21.2757	22.1948	19.6692	28.1483	21.5617	0.126529	4.86639	0.261163	0.261163	0.348697	4.81033	0.0245637	0.0366822	-0.178096	4.44931	0.261931	0.533986	0.0495895	5.20286	0.704918	0.836339
189	CNAG_00235	12.095	10.6631	19.9119	20.5346	9.3585	8.71959	25.3307	24.5395	1.17431	5.7226	5.95063e-38	5.95063e-38	1.77036	5.75937	2.39844e-45	5.2675e-44	-0.392172	4.54316	0.0112162	0.0734593	0.209187	6.51973	0.0377966	0.095722
190	CNAG_00236	20.6634	18.006	19.445	21.4926	18.6759	15.4337	25.1801	25.9453	0.258107	4.77507	0.0268738	0.0268738	0.753038	4.80722	2.60449e-07	6.71324e-07	-0.266183	4.24274	0.134888	0.363004	0.234018	5.26275	0.028559	0.0753136
191	CNAG_00237	142.084	152.024	256.591	290.834	117.034	94.4207	260.784	239.352	0.507017	8.83316	3.16379e-06	3.16379e-06	0.765213	8.50459	2.84644e-06	6.65219e-06	-0.481715	8.0699	0.000660894	0.00905737	-0.217825	9.21423	0.0244475	0.0658833
192	CNAG_00238	202.533	198.765	213.81	216.751	169.788	147.256	294.363	293.06	-0.337161	9.62069	0.00166516	0.00166516	0.332175	9.64516	0.0304893	0.0448388	-0.307665	9.37068	0.0152049	0.0893306	0.367432	9.89644	3.55386e-05	0.000212743
193	CNAG_00239	6.96553	6.49966	8.15996	8.67285	8.11596	10.5062	8.52076	8.3213	0.843212	4.26595	4.9097e-11	4.9097e-11	0.278516	4.35558	0.0991983	0.133324	0.464317	3.73148	0.0225773	0.117949	-0.0950943	4.78809	0.417587	0.590615
194	CNAG_00240	11.6518	9.63452	10.1381	12.8006	9.37265	9.15049	12.4373	13.6998	0.514265	5.1923	0.000135104	0.000135104	0.88163	5.12855	2.44174e-11	8.67316e-11	-0.290479	4.4949	0.0882603	0.278728	0.081589	5.70235	0.518324	0.686693
195	CNAG_00241	25.614	25.2213	19.8386	19.8575	20.6139	17.0584	23.7007	26.6404	-0.201652	6.09984	0.00742868	0.00742868	0.549627	5.98582	6.20798e-05	0.000127832	-0.524317	5.70243	0.000168973	0.00318806	0.232429	6.37932	0.0288754	0.0760363
196	CNAG_00242	0.316688	0	0.331077	0.266169	0	0	0.590517	0.59963	2.42936	-0.913223	0.0398369	0.0398369	5.79389	-0.510737	0.00014133	0.000280325	-2.35005	-1.89792	1	1	0.783715	-0.0171141	0.238505	0.396479
197	CNAG_00243	20.0202	21.3203	20.5434	21.878	18.9248	17.7904	24.4007	24.6733	0.217103	4.3465	0.0742715	0.0742715	0.574033	4.31076	0.000131412	0.000261471	-0.24692	3.84773	0.15435	0.392478	0.115761	4.75247	0.33784	0.50943
198	CNAG_00246	18.4555	19.5712	21.33	22.1802	20.3636	24.1538	22.5361	23.2666	0.368307	5.56297	1.8199e-05	1.8199e-05	0.148181	5.63434	0.257699	0.31799	0.205456	5.19754	0.152608	0.38994	-0.00899118	5.97361	0.93883	0.998856
199	CNAG_00247	29.7106	31.7183	18.0607	16.7211	28.4104	31.1602	24.6829	29.4471	-0.737469	6.09296	9.08379e-20	9.08379e-20	-0.136241	6.26783	0.287212	0.350371	-0.0950946	6.12512	0.451214	0.726996	0.511791	6.23498	7.08512e-06	4.83594e-05
200	CNAG_00248	13.637	16.1667	10.2397	9.96895	14.8043	15.7449	12.1035	13.3843	-0.18369	5.63856	0.0651638	0.0651638	0.0185478	5.76127	0.888975	0.933632	0.0218471	5.4817	0.89063	1	0.230054	5.92668	0.0291062	0.0765246
201	CNAG_00249	26.3591	29.3609	10.7354	8.0482	32.4976	33.6268	8.6671	10.7587	-1.33491	5.34221	7.35304e-29	7.35304e-29	-1.61898	5.51559	8.78094e-35	1.14481e-33	0.239233	5.76866	0.0644705	0.22994	-0.0389512	4.81712	0.826828	0.927927
202	CNAG_00250	88.4578	89.6046	79.2423	79.2765	88.9042	81.9189	101.107	107.356	-0.424485	6.95113	1.43805e-09	1.43805e-09	-0.0149405	7.07424	0.908842	0.950197	-0.0696	6.85717	0.5633	0.806932	0.345522	7.17192	5.88525e-05	0.000334747
203	CNAG_00251	1.81293	0.85634	0.899225	0.478644	1.46333	2.18883	0.683876	0.331077	0.00546121	-0.0771058	1	1	-1.00705	-0.0583184	0.116108	0.153941	0.540908	-0.0481366	0.438864	0.717055	-0.466045	-0.0429407	0.550008	0.715482
204	CNAG_00252	10.5876	7.9605	19.0336	16.1795	9.34909	11.5363	19.2695	14.8102	1.31734	3.57551	2.42974e-13	2.42974e-13	1.07267	3.5317	5.83877e-07	1.45333e-06	0.15068	2.53718	0.593025	0.827383	-0.0886572	4.21676	0.607573	0.762698
205	CNAG_00253	16.0194	15.7948	14.5507	16.4732	17.0092	19.0152	14.5353	13.0821	0.283084	5.29947	0.00345848	0.00345848	-0.147593	5.27106	0.253798	0.31351	0.211138	4.9865	0.127863	0.352544	-0.213788	5.57576	0.0543692	0.128224
206	CNAG_00254	68.5002	74.1455	50.296	52.9791	80.6081	83.3617	42.2665	37.4607	-0.65588	6.2116	1.12318e-16	1.12318e-16	-1.26769	6.21326	4.3033e-26	3.67602e-25	0.215528	6.36729	0.0759359	0.253572	-0.390345	5.94043	0.000195398	0.000978679
207	CNAG_00255	131.426	124.529	117.371	117.586	113.48	120.186	137.373	137.865	-0.496565	5.72424	7.20451e-09	7.20451e-09	-0.16067	5.71151	0.176517	0.225488	-0.170631	5.62145	0.188932	0.443097	0.170585	5.8169	0.0982897	0.203962
208	CNAG_00256	169.293	157.905	160.227	160.704	142.112	122.153	169.986	167.485	-0.449161	7.59907	2.27591e-05	2.27591e-05	-0.0846353	7.4093	0.546274	0.616096	-0.356249	7.38067	0.00677946	0.0516978	0.0137523	7.6273	0.88169	0.962271
209	CNAG_00257	17.0886	17.7841	19.7119	19.5712	14.8476	13.8427	23.2666	25.0936	0.422549	6.77938	3.27347e-09	3.27347e-09	0.968408	6.76269	7.73315e-15	3.50737e-14	-0.352412	6.11639	0.00535034	0.0439777	0.199143	7.32642	0.0324472	0.0840392
210	CNAG_00258	16.2221	15.6376	16.3706	17.3018	14.4374	15.7318	17.9144	20.7533	0.37778	5.88248	2.62146e-06	2.62146e-06	0.597004	5.90503	1.69959e-06	4.04947e-06	-0.100845	5.35806	0.447368	0.723478	0.123875	6.36667	0.258193	0.420181
211	CNAG_00259	77.7004	74.8447	107.302	112.924	56.2222	43.1171	152.724	158.032	0.285705	6.54173	8.87434e-05	8.87434e-05	1.35012	6.57241	2.87855e-19	1.73661e-18	-0.652803	5.83415	2.00643e-05	0.000658904	0.417089	7.15129	9.03286e-07	7.17886e-06
212	CNAG_00260	111.449	107.551	84.0493	98.0594	109.898	101.608	106.517	108.331	-0.53554	7.26076	1.39122e-10	1.39122e-10	-0.279514	7.31483	0.0299587	0.0441237	-0.0578742	7.21924	0.635312	0.855909	0.203509	7.34	0.0380439	0.0960689
213	CNAG_00261	629.089	555.64	662.591	621.034	514.11	469.321	894.185	1000.89	-0.608668	9.70996	2.31864e-07	2.31864e-07	-0.0114775	9.84561	0.940664	0.977156	-0.128764	9.65682	0.304714	0.58137	0.473992	9.88959	1.72814e-06	1.30096e-05
214	CNAG_00262	2.9067	1.52814	3.30783	2.54751	2.31481	1.62582	3.67449	5.08622	1.19395	1.30931	0.00200848	0.00200848	1.79171	1.66464	1.37466e-06	3.30014e-06	-0.0860366	0.346626	1	1	0.516972	2.17855	0.0765094	0.167925
215	CNAG_00263	24.5395	25.7591	18.9043	19.3404	33.6711	32.5731	20.8826	22.2063	-0.235984	4.79403	0.0209154	0.0209154	-0.570713	5.04863	6.94394e-06	1.56655e-05	0.410739	4.8726	0.00302656	0.0286375	0.0817588	4.98037	0.460999	0.632908
216	CNAG_00264	97.3589	105.693	78.5619	78.03	119.327	141.211	41.5735	40.8206	-0.607995	7.01933	1.4014e-14	1.4014e-14	-1.96332	7.04362	1.25983e-44	2.70709e-43	0.433031	7.27026	0.00169317	0.0185674	-0.916321	6.56535	1.96588e-19	5.63228e-18
217	CNAG_00265	110.824	117.69	159.509	162.576	87.433	69.5899	252.711	263.175	0.161808	6.97368	0.0319934	0.0319934	1.29081	7.12082	5.03642e-19	2.9816e-18	-0.559233	6.37254	9.44282e-05	0.00206732	0.575596	7.62264	2.23499e-10	2.85505e-09
218	CNAG_00266	39.5781	40.2779	40.1068	39.4276	39.1902	38.3528	47.528	45.5432	-0.0466278	5.85102	0.564194	0.564194	0.169131	5.86657	0.143946	0.186898	-0.0953062	5.5658	0.454811	0.729752	0.126171	6.15025	0.22274	0.376753
219	CNAG_00267	15.0152	14.1278	13.2794	10.792	11.2168	15.071	13.2712	10.3132	0.0937938	4.41342	0.484875	0.484875	0.219335	4.2431	0.266195	0.327603	-0.238447	3.98826	0.227524	0.49285	-0.107275	4.65697	0.474889	0.646495
220	CNAG_00268	114.843	102.477	173.748	167.261	74.9011	59.3629	208.573	228.305	0.275223	8.29214	0.0113706	0.0113706	1.28236	8.17424	5.58626e-15	2.54859e-14	-0.752096	7.55439	1.8267e-07	2.23114e-05	0.260484	8.81418	0.00608899	0.020225
221	CNAG_00269	5.09363	7.13705	0.825517	0.59963	5.27796	9.76498	1.34306	1.43671	-2.30429	1.92221	1.50491e-13	1.50491e-13	-1.8512	2.34078	5.9911e-08	1.61981e-07	0.328718	2.68358	0.347103	0.628815	0.789173	1.26659	0.0343475	0.0883693
222	CNAG_00270	507.695	494.355	549.048	643.616	460.98	413.408	625.298	542.592	-0.40561	7.05862	2.30962e-07	2.30962e-07	-0.456727	6.98933	0.000285516	0.000547894	-0.0460183	6.96734	0.703677	0.899725	-0.0915713	7.06151	0.34511	0.517368
223	CNAG_00271	46.8846	55.0571	72.7088	78.5212	62.7541	48.2342	83.4482	86.6603	0.400986	6.21794	4.14246e-06	4.14246e-06	0.365316	6.31223	0.0116763	0.0182962	0.123603	5.79316	0.438341	0.716513	0.0939709	6.69799	0.327545	0.497974
224	CNAG_00272	14.2578	13.5283	13.3728	12.7523	14.2328	13.6741	13.2486	13.4516	0.275926	6.20099	0.000403861	0.000403861	0.243758	6.15334	0.039232	0.0566783	-0.0225242	5.77458	0.867151	0.987585	-0.0492088	6.557	0.633936	0.781558
225	CNAG_00273	17.7154	12.1408	13.6487	12.6803	16.1256	10.7221	15.5832	17.7904	0.162163	3.72104	0.383724	0.383724	0.569029	3.78094	0.00815573	0.01308	-0.181958	3.28524	0.52377	0.780104	0.230132	4.16128	0.129799	0.25256
226	CNAG_00274	7.75755	8.22155	6.61799	5.59589	8.63061	8.27079	7.26171	6.82706	0.1344	4.14114	0.339407	0.339407	0.220878	4.21691	0.147433	0.191035	0.0330845	3.82178	0.855551	0.981741	0.125216	4.51692	0.372379	0.545681
227	CNAG_00275	61.5808	61.9992	17.0744	18.3679	71.0505	87.9663	11.5098	14.2709	-1.80941	6.28927	3.39516e-117	3.39516e-117	-2.68189	6.54233	8.10862e-67	5.08578e-65	0.396976	6.91617	0.00294502	0.0280482	-0.470081	5.20611	4.09273e-05	0.000240859
228	CNAG_00276	15.1145	11.6684	7.17336	7.51511	16.1548	15.2161	6.3162	5.20611	-0.444896	3.4609	0.0153055	0.0153055	-1.0716	3.40852	1.45715e-08	4.13562e-08	0.215546	3.54023	0.313384	0.59191	-0.405952	3.32068	0.0327696	0.0847795
229	CNAG_00277	19.8096	17.5573	16.0884	15.3818	18.6242	21.5941	22.8885	27.864	0.0302344	3.57016	0.884725	0.884725	0.462407	3.91896	0.00967419	0.0153351	0.104191	3.34635	0.625764	0.851057	0.541734	4.12998	0.000457875	0.00208621
230	CNAG_00278	48.9418	47.974	37.7021	44.1082	47.2624	51.0167	42.7995	48.4172	-0.313479	5.75614	0.000341281	0.000341281	-0.249516	5.77386	0.0410576	0.0590951	-0.0122759	5.64498	0.934444	1	0.0571931	5.88761	0.620031	0.772902
231	CNAG_00279	226.708	222.339	219.067	218.021	209.931	225.193	227.339	192.943	-0.456911	7.88264	4.0493e-06	4.0493e-06	-0.667165	7.83972	5.88928e-06	1.33772e-05	0.0450112	7.85629	0.714093	0.907754	-0.15936	7.82123	0.0994779	0.205814
232	CNAG_00280	251.89	248.062	217.345	241.953	240.369	204.537	272.232	262.439	-0.550443	7.71466	6.22779e-08	6.22779e-08	-0.306826	7.69803	0.035699	0.0519515	-0.121039	7.64687	0.339707	0.620746	0.128031	7.74336	0.173206	0.312805
233	CNAG_00283	19.4037	20.8055	17.3189	16.4386	25.2101	27.627	15.9926	13.8609	-0.0412811	4.77305	0.715281	0.715281	-0.684732	4.8675	4.81404e-07	1.21125e-06	0.401563	4.74523	0.00563194	0.0456966	-0.236079	4.89709	0.043529	0.107198
234	CNAG_00284	4.76309	3.4174	5.02107	4.67764	4.83961	4.5673	5.73484	6.56419	0.889316	2.79582	5.16381e-05	5.16381e-05	0.945301	3.03774	2.00411e-05	4.32505e-05	0.220233	2.10358	0.446567	0.723103	0.281671	3.50143	0.114211	0.228883
235	CNAG_00285	10.4396	10.982	13.4088	13.8199	12.5447	13.3011	9.77709	9.49841	0.766986	5.73607	2.74692e-20	2.74692e-20	-0.0414671	5.51903	0.737247	0.795647	0.266688	5.15468	0.0445811	0.184136	-0.536045	6.0564	3.21562e-07	2.70703e-06
236	CNAG_00286	84.4472	90.1212	78.3385	77.4023	81.8848	77.7004	84.0493	80.4358	-0.384562	7.26722	9.51374e-07	9.51374e-07	-0.238994	7.20072	0.0553135	0.077718	-0.131453	7.12454	0.276611	0.550376	0.0200094	7.33575	0.831524	0.930577
237	CNAG_00287	305.091	299.752	214.58	223.885	313.388	308.545	213.019	167.079	-0.885148	8.33351	3.04383e-18	3.04383e-18	-1.30041	8.32888	6.36969e-17	3.34685e-16	0.130286	8.5184	0.277048	0.550773	-0.279164	7.9563	0.00856507	0.0270431
238	CNAG_00288	71.2859	66.4146	85.4121	96.3487	69.7736	64.2911	76.4614	78.1507	0.212107	5.75296	0.0157181	0.0157181	-0.0503972	5.60162	0.689223	0.751928	-0.0046634	5.37104	0.987474	1	-0.261602	5.97962	0.0121783	0.036656
239	CNAG_00289	46.4964	47.9207	37.8767	32.7494	56.2484	61.5175	36.4454	34.3861	-0.465333	4.90695	1.3209e-05	1.3209e-05	-0.905594	5.06622	2.75561e-12	1.04719e-11	0.339101	5.05558	0.0131282	0.0812858	-0.0954929	4.88746	0.438557	0.612017
240	CNAG_00290	49.1502	46.9961	41.2112	45.6553	53.3084	50.4258	43.2049	42.9056	-0.26498	6.11406	0.00106021	0.00106021	-0.426119	6.10912	0.000249412	0.000481533	0.0700914	6.01924	0.583529	0.821463	-0.0855825	6.1983	0.41692	0.590318
241	CNAG_00291	27.323	23.6894	45.6553	44.3285	23.074	23.5996	42.39	41.3352	0.838763	5.67365	7.52892e-20	7.52892e-20	0.849972	5.47856	2.12618e-12	8.16014e-12	-0.190884	4.81475	0.196831	0.452704	-0.174416	6.17582	0.0877615	0.187595
242	CNAG_00292	107.675	112.7	118.263	112.156	99.7378	92.3963	176.713	183.011	-0.215988	7.67257	0.0382239	0.0382239	0.4907	7.86389	0.000708035	0.0012989	-0.180213	7.42803	0.156509	0.395954	0.532457	8.11117	1.18725e-08	1.22454e-07
243	CNAG_00293	105.318	111.364	130.306	128.334	111.55	97.8341	153.438	135.249	-0.0532788	6.88177	0.476537	0.476537	0.0919445	6.91068	0.478447	0.548484	-0.0421994	6.62453	0.741873	0.923297	0.109029	7.16862	0.2238	0.377903
244	CNAG_00294	29.3433	29.8389	19.1911	17.5804	28.8859	29.7612	21.799	23.4825	-0.596719	6.42376	3.00938e-15	3.00938e-15	-0.327571	6.47523	0.00542941	0.00892973	-0.0674314	6.40842	0.57509	0.814661	0.207285	6.47447	0.0449083	0.110011
245	CNAG_00295	2.39024	1.98689	1.28316	2.85181	1.38721	2.81921	2.17068	2.13514	0.724621	0.990436	0.101599	0.101599	0.724313	0.987429	0.102406	0.137476	-0.00177879	0.369507	1	1	0.00312966	1.46212	1	1
246	CNAG_00299	16.0264	17.3018	34.352	32.9863	15.7256	13.9774	18.6523	19.5712	1.21432	6.62449	2.30899e-55	2.30899e-55	0.617627	6.00787	7.33931e-07	1.80489e-06	-0.210434	5.50626	0.132821	0.360085	-0.801202	6.9924	6.19173e-19	1.69712e-17
247	CNAG_00300	24.8788	26.0956	19.0446	19.5553	26.8028	26.4102	25.3795	23.7549	-0.25515	6.32792	0.000773023	0.000773023	-0.0527774	6.46729	0.656942	0.722647	0.0420345	6.21367	0.735549	0.919701	0.250278	6.58915	0.0119068	0.0359477
248	CNAG_00301	114.112	113.885	74.9622	84.7041	115.445	142.417	60.7992	60.0993	-0.792283	6.58684	8.29073e-27	8.29073e-27	-1.44928	6.59291	8.46188e-23	6.18819e-22	0.217689	6.79492	0.126135	0.350279	-0.433687	6.21227	3.53844e-05	0.000212002
249	CNAG_00302	13.9005	11.7174	27.2668	28.0394	12.3797	11.9706	31.1125	32.4329	1.37738	5.0254	9.73257e-36	9.73257e-36	1.5897	5.04658	1.66066e-31	1.87687e-30	-0.1187	3.81365	0.533019	0.785372	0.0988454	5.80409	0.345885	0.518307
250	CNAG_00303	3.46886	2.69393	2.50674	3.49589	2.49967	3.07409	3.04989	1.83205	0.682089	2.17285	0.01289	0.01289	0.484135	1.96697	0.133065	0.173841	-0.0810562	1.48723	0.920968	1	-0.273388	2.53462	0.305541	0.472602
251	CNAG_00304	34.7293	34.1119	29.0922	34.3662	32.404	25.3307	45.2289	45.7693	-0.0811993	4.4958	0.51552	0.51552	0.605447	4.58285	0.000196259	0.000383054	-0.308952	4.13503	0.0938302	0.290584	0.383426	4.91827	0.00126044	0.00510483
252	CNAG_00305	382.791	375.455	368.482	364.073	368.482	338.935	368.482	287.466	-0.726404	8.68926	1.79079e-12	1.79079e-12	-0.836783	8.61459	1.809e-07	4.72579e-07	-0.0318572	8.73166	0.797863	0.954126	-0.136278	8.47669	0.210061	0.361008
253	CNAG_00306	709.077	758.934	196.726	93.0033	726.683	868.994	75.0594	131.682	-2.85086	8.28803	9.02813e-29	9.02813e-29	-3.63635	8.48886	2.28199e-51	6.84794e-50	0.271317	8.99701	0.045387	0.186531	-0.506853	6.29501	0.0724996	0.161139
254	CNAG_00307	520.426	485.332	621.034	615.28	472.041	425.329	758.934	742.941	-0.374111	6.38605	2.79105e-07	2.79105e-07	-0.205689	6.46631	0.0859589	0.116611	0.00239907	6.30735	0.991827	1	0.176463	6.54469	0.0795891	0.173048
255	CNAG_00308	42.7995	45.8057	30.5945	28.7262	50.0162	52.6936	24.467	23.0868	-0.614041	5.93067	1.06146e-13	1.06146e-13	-1.18487	5.92883	1.47819e-24	1.17613e-23	0.204687	6.06518	0.101973	0.306272	-0.36032	5.69912	0.000883987	0.00372989
256	CNAG_00309	18.9145	19.8386	16.8579	17.8947	21.0681	22.8508	18.0457	15.7103	0.07023	5.76167	0.405096	0.405096	-0.21177	5.80281	0.0812868	0.110899	0.189567	5.55806	0.146853	0.381347	-0.0864917	6.00798	0.422672	0.595918
257	CNAG_00310	20.5887	19.5553	21.3358	22.9451	20.6219	15.9669	27.9332	25.4458	0.326281	4.99176	0.00133029	0.00133029	0.68069	5.01016	1.0602e-05	2.34918e-05	-0.191306	4.45343	0.282927	0.558158	0.168798	5.47327	0.127622	0.249021
258	CNAG_00311	119.915	111.249	87.433	81.9651	111.863	97.8942	103.711	103.953	-0.728727	7.55491	5.18112e-12	5.18112e-12	-0.33098	7.55514	0.0223205	0.0334832	-0.165487	7.53842	0.201905	0.460095	0.237938	7.53607	0.011183	0.034013
259	CNAG_00312	30.8358	27.4338	33.8602	31.1284	27.1491	28.1842	30.0304	28.2167	0.19912	5.04706	0.0572519	0.0572519	0.0864904	4.86127	0.516772	0.585861	-0.11769	4.6169	0.441598	0.719076	-0.224925	5.28208	0.0349197	0.0896428
260	CNAG_00313	12.2494	12.7879	11.8931	12.6509	12.4713	14.132	13.0049	12.6733	0.375136	5.03199	0.000130796	0.000130796	0.293439	5.03579	0.025734	0.0383394	0.0607509	4.58597	0.698282	0.896585	-0.0152592	5.43866	0.890681	0.968138
261	CNAG_00314	14.7827	17.0477	13.2907	14.1006	18.7836	21.5791	12.4981	14.0632	0.119602	4.82884	0.292883	0.292883	-0.378534	4.9383	0.00750087	0.012091	0.369774	4.69515	0.0184222	0.102277	-0.122547	5.07744	0.28028	0.444793
262	CNAG_00315	354.685	396.847	113.48	102.944	488.442	688.461	49.3996	72.224	-2.2276	7.97742	6.97854e-74	6.97854e-74	-3.94599	8.66526	3.6796e-57	1.36263e-55	0.869852	8.95245	1.57293e-06	0.00010736	-0.842681	6.38848	1.05358e-08	1.09642e-07
263	CNAG_00316	68.8865	82.3238	53.0137	53.5226	78.0832	72.1183	61.8164	56.3792	-0.6849	5.88655	3.13754e-12	3.13754e-12	-0.631728	5.91063	8.75204e-08	2.33903e-07	-0.00202353	5.94508	0.995314	1	0.0573527	5.81232	0.591675	0.751067
264	CNAG_00317	15.6265	14.3612	14.3342	14.9422	13.7715	12.5748	15.4106	16.7508	0.300957	5.05153	0.00255817	0.00255817	0.5715	4.96616	2.8781e-05	6.10894e-05	-0.241937	4.50502	0.121895	0.341914	0.0339842	5.45361	0.774115	0.888605
265	CNAG_00318	60.4806	71.4549	169.788	179.61	78.5212	87.5772	144.481	137.497	1.07791	6.06339	1.09217e-31	1.09217e-31	0.394462	5.97234	0.00083408	0.00152132	0.361613	5.32668	0.0132399	0.0817165	-0.315815	6.58052	0.0013402	0.00539956
266	CNAG_00319	118.171	116.376	92.7495	108.881	121.13	103.307	128.787	118.055	-0.509744	6.66234	1.40443e-10	1.40443e-10	-0.221203	6.7536	0.0850605	0.115437	-0.0390908	6.62229	0.76229	0.934572	0.255037	6.78717	0.01115	0.0339274
267	CNAG_00320	7.17336	6.8032	10.5716	10.3076	6.4261	5.05507	15.7818	15.5832	1.09303	4.35326	3.15743e-18	3.15743e-18	1.85239	4.58803	1.04155e-31	1.18678e-30	-0.321166	3.25447	0.121165	0.340676	0.443723	5.23387	5.72022e-06	3.96655e-05
268	CNAG_00321	0.881599	0.700329	0.985689	0.728797	0.683876	0.475656	1.04915	0.871128	1.28502	1.84375	6.88822e-05	6.88822e-05	1.71243	1.82884	5.73267e-07	1.42998e-06	-0.352597	0.673509	0.477529	0.747092	0.0796258	2.5214	0.796203	0.904812
269	CNAG_00322	19.5553	18.3589	22.8885	24.2536	19.5517	19.7453	20.1048	14.7151	0.519237	4.64177	2.96081e-06	2.96081e-06	0.0220565	4.3703	0.899806	0.94232	0.0263092	4.08863	0.898356	1	-0.465066	4.89347	0.000711784	0.00308558
270	CNAG_00323	0.789609	1.29411	1.5384	0.471741	2.04752	1.83817	0.231748	1.16762	0.941172	-0.83673	0.551155	0.551155	-0.653461	-0.782598	0.776872	0.831834	1.0567	-0.97196	0.512196	0.772519	-0.525038	-0.620846	0.793328	0.903213
271	CNAG_00326	89.7288	87.5772	107.056	102.402	85.8431	80.4358	123.599	121.274	-0.0265212	7.50826	0.781398	0.781398	0.217124	7.55727	0.125078	0.164549	-0.0745711	7.22096	0.539885	0.78947	0.174799	7.84261	0.0517524	0.123475
272	CNAG_00327	11.6684	13.051	24.8788	27.1227	14.5875	9.94694	30.4981	30.164	1.36039	3.63964	1.13866e-16	1.13866e-16	1.50665	3.69839	9.28795e-14	3.93087e-13	-0.036708	2.47903	0.95236	1	0.115805	4.39424	0.398609	0.572424
273	CNAG_00328	8.942	8.70381	28.2167	31.0465	9.23198	10.1114	9.88269	9.37265	2.09932	6.56225	9.11991e-129	9.11991e-129	0.420435	5.49377	0.000565587	0.00104808	0.139175	4.93306	0.327539	0.607439	-1.5343	6.90233	5.56097e-57	7.74309e-55
274	CNAG_00329	144.864	134.06	128.334	117.034	139.755	126.034	137.203	134.525	-0.541734	7.08894	1.75394e-09	1.75394e-09	-0.372825	7.06537	0.00256307	0.0044016	-0.0960935	7.03208	0.44401	0.721135	0.0784776	7.09936	0.391132	0.564951
275	CNAG_00330	3.04496	3.5906	5.71178	5.7214	3.30783	2.9312	6.75558	8.03869	1.45123	4.5332	6.92148e-32	6.92148e-32	1.80137	4.71541	1.14967e-28	1.11788e-27	-0.0654002	3.28876	0.786158	0.948402	0.29051	5.42079	0.0108759	0.0331516
276	CNAG_00331	4.07241	3.65337	3.1286	3.14017	3.83479	3.00986	4.10313	3.5906	0.353705	2.37755	0.148819	0.148819	0.786223	2.49719	0.00253334	0.00435808	-0.156743	1.85475	0.669597	0.87775	0.281306	2.90472	0.187453	0.331399
277	CNAG_00332	2.68953	2.81677	8.44308	9.43899	2.68953	3.68189	9.94694	9.77152	2.39212	4.57657	1.62385e-64	1.62385e-64	2.17093	4.63028	1.62917e-38	2.57779e-37	0.271521	2.7488	0.280671	0.555438	0.0557246	5.5084	0.615786	0.769539
278	CNAG_00333	33.1106	30.8598	39.2646	37.7807	27.0427	29.596	49.3055	45.9648	0.28527	5.72322	0.000689032	0.000689032	0.706598	5.74019	3.42318e-09	1.0246e-08	-0.230279	5.19203	0.0848176	0.271619	0.196503	6.20695	0.0566204	0.13219
279	CNAG_00334	1608.52	1387.04	1976.04	1913.68	1192.31	894.185	2187.38	2220.85	-0.407161	12.1604	0.000899215	0.000899215	0.269128	12.0852	0.121233	0.160095	-0.40137	11.8984	0.00812941	0.0588938	0.280556	12.3473	0.0026425	0.00981178
280	CNAG_00335	57.1163	64.5318	58.7802	62.1214	61.7433	55.5273	56.5588	56.6862	-0.154882	6.56422	0.0627941	0.0627941	-0.284284	6.44548	0.0212626	0.0320203	-0.0549469	6.35246	0.683695	0.887818	-0.178374	6.65911	0.0603897	0.139217
281	CNAG_00336	10.5642	11.4523	12.2114	12.1035	11.4523	11.6745	17.0886	14.8476	0.574211	4.3933	1.37212e-06	1.37212e-06	0.807807	4.57086	5.25135e-08	1.43148e-07	0.0394659	3.81142	0.826856	0.969368	0.278912	5.02123	0.0141098	0.041396
282	CNAG_00337	126.935	135.398	44.1385	37.3797	136.744	154.69	33.4384	35.7381	-1.86013	8.41988	2.12528e-55	2.12528e-55	-2.38287	8.54265	1.73639e-49	4.63171e-48	0.219161	8.931	0.0952493	0.293159	-0.297393	7.33877	0.00393253	0.0138414
283	CNAG_00342	20.2963	21.1805	11.5429	14.2578	24.3539	25.492	12.5834	12.5974	-0.449282	5.57215	2.35227e-06	2.35227e-06	-0.806375	5.65555	5.43024e-12	2.01306e-11	0.229718	5.65006	0.0669763	0.234828	-0.121792	5.54441	0.290488	0.4569
284	CNAG_00343	22.5607	22.6953	19.8639	17.3659	20.6634	20.9391	23.8549	24.0273	-0.110082	5.05962	0.277656	0.277656	0.32514	5.11646	0.00923156	0.0146836	-0.178581	4.77015	0.19891	0.455642	0.262225	5.40149	0.0156453	0.0451772
285	CNAG_00344	6.21985	5.73484	8.52676	8.24362	5.44957	5.66621	7.9649	8.14316	1.0469	4.457	3.90654e-18	3.90654e-18	1.03165	4.30803	2.29036e-11	8.14792e-11	-0.125577	3.47839	0.523759	0.780104	-0.135481	5.0224	0.199214	0.346298
286	CNAG_00345	154.892	154.69	129.042	137.373	147.071	139.071	152.193	154.403	-0.560307	7.31925	1.15564e-12	1.15564e-12	-0.355358	7.33051	0.00526943	0.00868096	-0.0765023	7.27876	0.523937	0.780104	0.133933	7.34691	0.148001	0.278783
287	CNAG_00346	26.5431	26.9982	33.2376	35.7381	31.2263	34.858	38.6979	44.7119	0.427965	4.35548	0.00044384	0.00044384	0.264	4.55587	0.0755489	0.103558	0.31071	4.00612	0.0666272	0.234154	0.152449	4.86263	0.208576	0.359286
288	CNAG_00347	10.9222	11.0636	7.93636	8.27854	10.0192	9.98492	8.30577	8.52676	0.0278713	5.835	0.741653	0.741653	0.180423	5.72528	0.119773	0.158318	-0.188095	5.46679	0.142295	0.374117	-0.02992	6.08979	0.784594	0.896821
289	CNAG_00348	9.2911	8.11596	9.63452	8.86688	11.993	15.041	6.41694	6.41694	0.594393	4.06564	1.79531e-05	1.79531e-05	-0.681946	4.05839	0.000102596	0.000206081	0.690779	3.82744	0.000450408	0.00690772	-0.580422	4.29111	2.76901e-05	0.000169253
290	CNAG_00349	13.9598	12.8759	2.9875	1.53191	12.5152	16.5071	3.59725	5.63461	-2.09076	3.10925	5.35152e-23	5.35152e-23	-1.24612	3.4541	2.39122e-07	6.18182e-07	0.0949093	3.7034	0.637808	0.856955	0.944691	2.6647	0.00230115	0.00874487
291	CNAG_00351	29.8126	31.7659	51.5455	54.3585	29.3868	23.3938	71.3821	64.2911	0.72947	4.75805	1.10064e-11	1.10064e-11	1.29423	4.81172	7.06741e-17	3.69672e-16	-0.326095	3.90678	0.0793169	0.259983	0.244654	5.42445	0.019992	0.0557407
292	CNAG_00352	46.7569	50.0848	47.5791	42.7015	49.3767	47.4465	46.7299	48.6773	-0.180238	5.53682	0.0552321	0.0552321	-0.189126	5.53161	0.115502	0.153342	0.00085954	5.36783	1	1	-0.00214114	5.70622	1	1
293	CNAG_00353	20.8541	25.628	23.195	29.9528	26.3701	27.2668	29.3433	25.3795	0.296192	4.15557	0.0546836	0.0546836	0.0763751	4.20883	0.643939	0.709913	0.188118	3.82074	0.317366	0.597001	-0.0259458	4.52035	0.878054	0.96014
294	CNAG_00354	78.5619	78.2205	110.952	115.32	81.005	82.6504	113.674	115.528	0.251606	7.62274	0.0101169	0.0101169	0.177017	7.65613	0.205107	0.2585	0.0796286	7.26449	0.503604	0.767533	0.0106577	8.00243	0.908725	0.980926
295	CNAG_00355	80.0786	83.4866	81.3923	87.6626	74.305	81.282	79.069	93.4596	-0.161534	6.84216	0.0237777	0.0237777	-0.139836	6.78122	0.281359	0.344075	-0.0689501	6.62604	0.569332	0.810405	-0.0416791	6.99904	0.68773	0.824234
296	CNAG_00356	172.729	173.748	164.364	183.011	182.073	171.006	182.74	180.339	-0.418441	7.98853	3.90102e-05	3.90102e-05	-0.484964	8.03337	0.000640515	0.00118032	0.0752785	7.96062	0.535916	0.786377	0.0142663	8.03344	0.87991	0.961233
297	CNAG_00357	24.1712	24.1502	15.915	16.0884	28.4827	29.5523	16.8904	18.4789	-0.409368	4.89339	3.94967e-05	3.94967e-05	-0.609381	5.06347	1.66109e-06	3.9618e-06	0.257459	4.97148	0.0574707	0.213381	0.0629675	4.98212	0.585472	0.745438
298	CNAG_00358	13.3928	16.3068	14.4303	16.2968	15.5635	12.2024	19.1531	19.4947	0.387598	5.39171	0.000605748	0.000605748	0.738391	5.47586	2.72397e-07	7.00822e-07	-0.124023	4.84948	0.496513	0.763272	0.233001	5.9346	0.025914	0.0693586
299	CNAG_00359	5.57178	4.55333	31.5116	27.0427	4.40594	3.74526	30.9409	30.2606	2.92365	4.40575	8.08526e-66	8.08526e-66	3.24426	4.32242	1.21635e-63	6.36709e-62	-0.348485	1.84274	0.307394	0.584721	-0.0224319	5.35333	0.848783	0.94141
300	CNAG_00360	29.0792	29.4652	23.0299	24.2967	34.3152	37.7807	21.255	19.4717	-0.233339	5.16	0.0124518	0.0124518	-0.777274	5.19721	6.64367e-10	2.10913e-09	0.278477	5.16286	0.0384368	0.166209	-0.259924	5.18137	0.0102088	0.0314346
301	CNAG_00361	85.2651	91.9833	93.6083	102.686	91.164	95.7152	95.1283	85.1826	-0.118156	6.98674	0.121512	0.121512	-0.372899	6.9505	0.00207629	0.00360927	0.085947	6.82637	0.474138	0.743457	-0.162958	7.10685	0.0701749	0.156808
302	CNAG_00362	28.1092	28.1271	26.8346	30.5346	29.7252	28.0958	35.867	34.4655	0.0968405	6.04047	0.246932	0.246932	0.256364	6.13521	0.0294956	0.0434692	0.0129281	5.73167	0.92768	1	0.178128	6.43381	0.0905742	0.191665
303	CNAG_00363	41.2313	41.0962	57.9388	52.7362	44.8889	51.9851	43.4619	40.8987	0.320542	7.97708	0.00236733	0.00236733	-0.354404	7.87111	0.0182947	0.0277913	0.238987	7.66468	0.0648085	0.230652	-0.429953	8.18309	5.55525e-06	3.85985e-05
304	CNAG_00364	43.6851	44.9727	52.841	46.1463	40.7882	35.476	55.6839	62.2521	0.0664586	5.85449	0.46143	0.46143	0.498762	5.81569	0.000153559	0.000303458	-0.280009	5.42359	0.0465135	0.18893	0.15796	6.22281	0.161406	0.295883
305	CNAG_00365	75.2046	73.7699	68.5002	68.7668	75.5077	69.1001	69.0718	63.3521	-0.314308	6.82462	6.57178e-06	6.57178e-06	-0.400541	6.74074	0.00098876	0.00178845	-0.043542	6.69373	0.722578	0.912496	-0.124107	6.86196	0.178685	0.320372
306	CNAG_00366	0.395778	0.386988	0.691072	1.23212	0.401462	0.491017	0.961951	0.789609	2.64949	0.989816	1.67115e-07	1.67115e-07	1.96766	0.903734	6.37203e-05	0.000130939	0.489358	-0.599031	0.793626	0.951585	-0.184101	1.7164	0.581884	0.743036
307	CNAG_00367	14.7637	14.3697	46.0791	52.9308	16.787	16.4257	43.1171	39.9036	1.91596	4.46327	2.32912e-43	2.32912e-43	1.41589	4.24364	3.16084e-18	1.77323e-17	0.191365	2.98382	0.387237	0.66814	-0.303045	5.14709	0.00591584	0.0197346
308	CNAG_00368	25.4796	25.5773	25.6571	25.9177	28.7003	24.9287	24.3306	22.6713	0.121313	6.01826	0.114016	0.114016	-0.137996	5.93189	0.280575	0.343419	0.0530585	5.71614	0.705876	0.901874	-0.200507	6.23391	0.0492124	0.118593
309	CNAG_00369	32.0625	35.2963	28.2547	29.8539	34.7986	32.6116	32.4457	35.8514	-0.1852	5.32891	0.0469698	0.0469698	-0.0215405	5.37156	0.880185	0.925936	-0.0389367	5.1437	0.788045	0.948707	0.130565	5.56415	0.22285	0.376848
310	CNAG_00370	3119	3303.59	3331.77	3493.31	3384.09	2967.27	3573.69	3462.51	-0.590815	10.9565	1.7575e-07	1.7575e-07	-0.418041	10.8952	0.00938779	0.0149185	-0.129309	10.8951	0.339093	0.619786	0.0492476	10.9144	0.589482	0.749173
311	CNAG_00371	18.985	15.8771	14.5353	13.0634	19.5553	21.0738	20.4629	21.5941	-0.0601486	3.82618	0.719655	0.719655	0.219676	4.16317	0.160393	0.206254	0.189091	3.6944	0.332145	0.61151	0.474196	4.30843	0.000669815	0.00292367
312	CNAG_00372	8.75996	8.39856	15.1072	13.2023	8.56229	7.02324	15.8966	16.1482	1.19069	6.13107	4.17792e-39	4.17792e-39	1.42992	6.12372	1.352e-27	1.24014e-26	-0.164552	5.04548	0.268265	0.540613	0.0803103	6.87157	0.405422	0.579168
313	CNAG_00373	32.3428	35.7381	18.352	17.8208	37.5428	41.0542	30.4425	37.5735	-0.825536	5.90315	2.78143e-22	2.78143e-22	-0.266809	6.32932	0.0427157	0.0613169	0.182698	6.11233	0.153679	0.391765	0.747173	6.13694	5.16955e-10	6.35873e-09
314	CNAG_00374	21.5712	21.9591	31.8233	25.628	25.9177	31.2723	11.3149	11.5707	0.511119	5.59256	1.68114e-06	1.68114e-06	-1.17914	5.2014	1.05651e-16	5.4606e-16	0.411595	5.2534	0.00451368	0.0390849	-1.27288	5.56241	7.51589e-25	2.93964e-23
315	CNAG_00375	29.5013	29.4471	27.6068	27.7233	29.1674	27.0241	32.174	31.6659	-0.026912	6.53738	0.714639	0.714639	0.179	6.52931	0.138248	0.17987	-0.112688	6.23266	0.364642	0.646622	0.0988795	6.83188	0.273907	0.43732
316	CNAG_00376	0.544123	0.923784	0.372534	1.12259	0.352901	0.683876	0.715246	0.239929	1.16766	-0.0592721	0.0979973	0.0979973	0.99175	-0.491871	0.308857	0.373115	-0.456786	-0.903866	0.756893	0.932588	-0.632995	0.220979	0.302417	0.469199
317	CNAG_00377	39.4276	36.8081	34.7749	36.4592	34.4397	29.0495	55.9884	61.6994	-0.112428	7.75832	0.267543	0.267543	0.790116	7.9309	6.526e-07	1.61171e-06	-0.33228	7.39417	0.0155034	0.0905491	0.575532	8.27614	9.84054e-10	1.17311e-08
318	CNAG_00378	2.10431	2.04752	4.878	3.82336	1.49367	1.88298	5.65228	4.96284	1.84652	2.84989	6.68835e-14	6.68835e-14	2.30642	2.99341	2.5672e-19	1.55416e-18	-0.226483	1.26474	0.660335	0.871517	0.23893	3.74756	0.185639	0.329027
319	CNAG_00383	33.29	34.715	34.2362	35.9384	33.3239	33.988	36.1917	36.6308	0.0368405	7.07525	0.61928	0.61928	0.0629734	7.02298	0.601753	0.669662	-0.0616306	6.76185	0.602422	0.834615	-0.0298087	7.33535	0.749512	0.869539
320	CNAG_00384	13.4426	15.2713	18.0535	20.6857	15.1072	10.9407	17.3018	22.268	0.723194	4.47539	5.75179e-09	5.75179e-09	0.872864	4.37145	6.58066e-06	1.48845e-05	-0.194239	3.68654	0.364403	0.646363	-0.0388006	4.98966	0.76946	0.885012
321	CNAG_00385	215.516	222.339	472.041	483.141	227.921	226.708	371.905	314.298	0.520918	7.66239	1.13057e-07	1.13057e-07	-0.00472698	7.44986	0.975432	1	0.0840552	7.15082	0.478103	0.747485	-0.435757	7.94857	6.47544e-06	4.45474e-05
322	CNAG_00386	71.5043	68.2307	95.5384	102.545	55.1686	41.9829	137.497	152.193	0.246681	8.32599	0.0178791	0.0178791	1.297	8.38638	4.85512e-13	1.9595e-12	-0.599319	7.66282	0.000101009	0.00219073	0.456213	8.94558	5.77847e-06	4.00295e-05
323	CNAG_00387	19.8386	18.8756	16.5156	13.6487	21.6362	22.6178	16.8579	15.675	-0.113629	5.15562	0.304773	0.304773	-0.26452	5.25125	0.0315531	0.0463053	0.173619	5.04138	0.202793	0.461236	0.028386	5.37303	0.817497	0.92094
324	CNAG_00388	11.5942	9.84539	21.7475	22.6713	11.6042	10.2111	28.4721	27.4461	1.37578	5.47187	9.37649e-42	9.37649e-42	1.62675	5.60092	2.80975e-37	4.14438e-36	-0.0376595	4.30426	0.833317	0.972052	0.218607	6.32242	0.0322879	0.0836889
325	CNAG_00389	35.8164	33.8966	27.9898	27.864	35.8514	36.1658	33.9552	29.4828	-0.301992	5.7997	0.000269333	0.000269333	-0.216532	5.83855	0.0711128	0.0979982	-0.00107361	5.68811	1	1	0.08992	5.95366	0.402435	0.576136
326	CNAG_00390	12.9277	12.272	14.9205	15.4628	13.574	14.7827	14.7899	14.1779	0.642387	5.40597	2.33124e-12	2.33124e-12	0.318012	5.36537	0.0093428	0.0148504	0.168269	4.85043	0.240538	0.509831	-0.150636	5.84959	0.14154	0.269089
327	CNAG_00391	30.2157	29.1816	33.9043	39.795	31.2723	23.2992	50.0162	49.7651	0.315797	4.91952	0.00511323	0.00511323	0.813182	5.02391	2.8606e-07	7.34076e-07	-0.197372	4.38461	0.292734	0.568533	0.305601	5.47033	0.00711002	0.0229805
328	CNAG_00392	5.67601	6.65354	11.8325	12.4333	5.36395	6.64785	15.4702	13.1716	1.49046	3.83852	3.28768e-22	3.28768e-22	1.69785	3.89925	5.5302e-19	3.26559e-18	-0.082643	2.55765	0.756156	0.932588	0.130553	4.63399	0.309844	0.477664
329	CNAG_00393	59.9193	67.7974	45.0979	43.3852	88.7335	101.436	29.4046	28.9915	-0.647609	7.00996	7.54551e-15	7.54551e-15	-1.89111	7.26018	6.50069e-44	1.33504e-42	0.625252	7.39052	3.10412e-06	0.000163719	-0.612196	6.64555	1.16022e-10	1.52117e-09
330	CNAG_00394	11.6142	12.095	9.61845	12.0625	9.66369	7.11055	14.3944	15.4184	0.305389	3.08307	0.128137	0.128137	1.18859	3.13063	6.47669e-08	1.74635e-07	-0.546673	2.41689	0.0399965	0.170622	0.342153	3.63487	0.0576936	0.134296
331	CNAG_00395	29.0645	27.5287	35.5172	33.1646	26.5531	22.1329	40.4616	39.0141	0.313098	6.13492	8.4136e-05	8.4136e-05	0.698653	6.0695	1.50585e-07	3.95464e-07	-0.290824	5.56108	0.0433021	0.179767	0.100253	6.58163	0.315201	0.483674
332	CNAG_00396	18.8322	20.1502	20.1891	21.3041	22.8935	25.9795	18.9145	18.5907	0.286038	5.45861	0.00141076	0.00141076	-0.2378	5.51693	0.0553554	0.0777612	0.343153	5.21602	0.0133686	0.0822917	-0.174864	5.75501	0.09915	0.20538
333	CNAG_00397	7.49969	6.25185	6.1426	7.18929	7.32822	6.82125	7.17539	6.1426	0.484031	3.34305	0.00723475	0.00723475	0.409335	3.29367	0.037791	0.0547671	0.00448073	2.80289	1	1	-0.064769	3.75124	0.726622	0.853141
334	CNAG_00398	45.9978	46.2069	44.8474	48.5302	47.5021	51.6202	52.9308	52.368	-0.116415	5.43176	0.192367	0.192367	-0.101831	5.49707	0.408692	0.476601	0.0607768	5.26049	0.660155	0.871517	0.080945	5.67455	0.430954	0.605143
335	CNAG_00399	33.6113	33.4941	87.9663	91.0369	34.1475	32.42	60.7569	55.2714	1.30472	6.52989	4.2692e-69	4.2692e-69	0.717034	6.04553	2.53186e-09	7.66051e-09	-0.0733184	5.40992	0.586177	0.823436	-0.655327	6.97641	6.7396e-13	1.1701e-11
336	CNAG_00400	145.435	160.227	154.69	158.263	191.224	187.66	127.691	109.742	-0.312515	7.35606	0.000518098	0.000518098	-1.15482	7.463	1.97525e-16	9.96499e-16	0.431717	7.4759	0.000656623	0.00901659	-0.404513	7.26536	2.0687e-05	0.000128592
337	CNAG_00401	24.0372	23.8253	34.715	34.0054	24.8595	25.4964	34.7293	32.1294	0.600094	5.58103	2.28897e-12	2.28897e-12	0.446817	5.50757	0.000212976	0.000413942	0.0312563	4.9835	0.821551	0.965177	-0.116408	6.02755	0.271007	0.433735
338	CNAG_00402	61.0049	61.0049	55.5897	55.3567	65.0513	71.2859	57.1163	54.2368	-0.309581	8.22008	0.00201176	0.00201176	-0.552894	8.27311	0.000147851	0.000292759	0.160539	8.18728	0.194249	0.450036	-0.0770514	8.27927	0.387865	0.562097
339	CNAG_00403	25.2213	27.1908	20.7422	17.2975	25.0603	24.0454	17.5974	17.455	-0.32343	5.50857	0.00158201	0.00158201	-0.352024	5.35638	0.00349641	0.00589823	-0.139032	5.34233	0.301524	0.578135	-0.161619	5.5283	0.157705	0.291451
340	CNAG_00404	4.83519	3.9948	4.96769	5.55627	5.15292	6.39168	4.78281	4.63225	0.901541	3.5555	6.93134e-08	6.93134e-08	0.280545	3.55662	0.147431	0.191035	0.417901	2.95349	0.0725733	0.246838	-0.197885	4.03622	0.200109	0.347595
341	CNAG_00405	7.76335	9.03904	8.96995	8.47006	9.25433	9.58872	9.11393	8.15519	0.534394	4.67144	1.76274e-06	1.76274e-06	0.307206	4.62591	0.0311832	0.0458012	0.102768	4.14728	0.53987	0.78947	-0.118603	5.08431	0.292521	0.458782
342	CNAG_00406	9.95305	8.94689	15.9926	15.5443	7.72632	5.93605	28.8184	30.5269	1.1423	5.12863	2.04291e-28	2.04291e-28	2.4058	5.5576	3.44493e-62	1.60964e-60	-0.538435	3.90722	0.00467844	0.0401619	0.730421	6.2087	1.36484e-12	2.27866e-11
343	CNAG_00407	679.404	724.303	157.905	101.359	769.382	1005.33	135.7	219.067	-2.95119	10.3327	4.44219e-54	4.44219e-54	-3.10835	10.7976	4.55539e-39	7.44474e-38	0.482886	11.1594	0.00175037	0.0190408	0.332396	8.64383	0.0992786	0.205524
344	CNAG_00408	32.0265	34.5399	28.6698	28.0046	34.8329	31.4673	31.575	38.2518	-0.181562	5.13195	0.0629624	0.0629624	0.0445118	5.21312	0.752278	0.808609	-0.033706	4.94811	0.831349	0.970953	0.198065	5.40492	0.0856076	0.184064
345	CNAG_00409	80.3049	77.5226	46.533	39.4571	90.8103	99.5345	38.6806	32.3837	-1.03358	6.27637	2.84534e-36	2.84534e-36	-1.66396	6.40292	1.3742e-37	2.07531e-36	0.305163	6.624	0.0107631	0.0713645	-0.319505	5.80324	0.00683505	0.0221811
346	CNAG_00410	79.0082	78.667	70.0178	74.9924	76.9829	80.1644	68.835	69.3236	-0.330098	7.62757	0.000846586	0.000846586	-0.46825	7.56258	0.000790677	0.00144404	-0.00225928	7.52196	0.988259	1	-0.134897	7.64913	0.138344	0.26431
347	CNAG_00411	50.8653	48.5988	50.6683	47.9982	52.0985	44.9727	64.1083	59.9757	-0.14288	6.28427	0.07071	0.07071	0.129354	6.34914	0.306355	0.370993	-0.0721599	6.05826	0.590233	0.825815	0.205639	6.57839	0.0408236	0.101843
348	CNAG_00412	2.01809	2.58487	3.14511	2.17883	3.91352	2.46382	2.41056	2.039	0.967528	0.000948079	0.172868	0.172868	0.0721554	0.010495	1	1	0.61022	-0.409957	0.489272	0.756725	-0.277148	0.367176	0.628711	0.777596
349	CNAG_00413	158.796	162.482	98.9244	88.8408	162.576	152.406	77.3243	80.2016	-1.10542	8.25124	1.56584e-24	1.56584e-24	-1.41828	8.19734	1.98264e-22	1.41486e-21	0.03915	8.46506	0.748542	0.927947	-0.267711	7.73447	0.00477218	0.0163343
350	CNAG_00414	22.462	19.0951	10.489	10.9152	26.4102	25.342	9.0213	8.71318	-0.682763	4.05789	1.43343e-06	1.43343e-06	-1.34919	4.13813	6.59665e-18	3.63625e-17	0.325441	4.30187	0.045927	0.187546	-0.335682	3.81771	0.033835	0.0872443
351	CNAG_00415	10.6079	9.78177	6.24664	6.92262	9.96895	7.32822	8.25054	7.68251	-0.158043	4.71701	0.164068	0.164068	0.325094	4.67434	0.0448287	0.0641384	-0.306641	4.39609	0.0837266	0.268846	0.181965	4.99341	0.102641	0.210328
352	CNAG_00416	3.97408	3.49589	5.87639	7.3524	3.43166	3.26566	8.38475	7.91647	1.47142	3.74502	1.37206e-16	1.37206e-16	1.81612	3.86223	6.0812e-23	4.48488e-22	-0.134354	2.45533	0.637855	0.856955	0.215677	4.57932	0.124007	0.243674
353	CNAG_00417	966.204	936.186	1269.13	1362.21	830.173	639.09	1592.59	1558.61	-0.35763	10.8351	0.00122488	0.00122488	0.21884	10.8363	0.188932	0.239983	-0.276826	10.6072	0.0502771	0.197723	0.305293	11.0641	0.000650815	0.00284788
354	CNAG_00418	367.015	332.965	576.166	579.39	294.363	223.281	947.939	1046.18	0.0306891	9.50776	0.787195	0.787195	1.18214	9.71499	4.50691e-12	1.68422e-11	-0.483657	9.0061	0.000767316	0.0101503	0.673282	10.1558	1.28998e-12	2.16928e-11
355	CNAG_00419	3.45526	2.33845	4.01798	4.45958	3.68189	3.54056	4.61346	4.54549	1.29559	1.90805	2.17699e-05	2.17699e-05	0.95081	2.05465	0.00135313	0.00241304	0.417175	1.06361	0.341302	0.622353	0.0784603	2.5893	0.794767	0.904556
356	CNAG_00420	28.6275	30.0953	37.5033	42.83	29.9885	32.9729	37.7807	29.9356	0.448457	4.45875	0.000170226	0.000170226	0.0912767	4.28101	0.597026	0.665465	0.0387688	3.95578	0.839417	0.974224	-0.312428	4.74897	0.0207409	0.0575292
357	CNAG_00421	82.4017	86.8614	53.7818	55.9884	84.6308	99.908	39.4481	47.0431	-0.773406	6.03908	4.74641e-20	4.74641e-20	-1.36652	6.03156	2.59881e-24	2.03979e-23	0.188927	6.22979	0.154886	0.393404	-0.398413	5.69654	0.000617695	0.00271489
358	CNAG_00422	20.7952	21.8539	23.5838	23.5838	20.4275	21.1986	22.4523	22.8885	0.308025	6.38394	3.76387e-05	3.76387e-05	0.258551	6.25983	0.0252388	0.0376257	-0.0896806	5.90719	0.474702	0.743672	-0.133401	6.71353	0.15295	0.285174
359	CNAG_00423	9.07538	9.31122	19.3657	14.9471	10.127	5.88233	25.8085	34.8474	1.31546	3.60885	3.96512e-13	3.96512e-13	2.20025	4.06651	2.72297e-21	1.81583e-20	-0.220231	2.39841	0.469613	0.73946	0.670002	4.66516	3.16042e-05	0.000191495
360	CNAG_00424	44.0587	43.5539	23.6894	24.0553	47.7766	47.974	22.9123	21.6127	-0.893042	6.49395	2.34451e-34	2.34451e-34	-1.15199	6.49154	5.94218e-23	4.38701e-22	0.0818766	6.6698	0.488007	0.756098	-0.171516	6.17535	0.0941156	0.197657
361	CNAG_00425	0.715246	1.14129	0.572126	0.534946	0.706412	0.323185	0.513516	0.605594	0.421077	0.297568	0.491362	0.491362	1.21801	0.07115	0.0821684	0.111935	-0.845697	-0.370448	0.248148	0.518957	-0.0476539	0.629912	1	1
362	CNAG_00426	26.2298	25.4344	16.7071	19.7781	25.8714	30.5945	14.1367	15.4106	-0.367418	5.99954	2.68327e-05	2.68327e-05	-0.827152	5.90126	4.62959e-10	1.48874e-09	0.0935074	5.96572	0.496101	0.763272	-0.360921	5.90365	0.00151131	0.00601585
363	CNAG_00427	47.528	46.7569	35.6481	37.9746	42.1833	43.9509	42.78	45.6736	-0.424656	6.60631	5.38292e-09	5.38292e-09	-0.0975502	6.59553	0.413253	0.481183	-0.163783	6.46915	0.170532	0.419374	0.168818	6.73247	0.0712917	0.158877
364	CNAG_00428	12.816	10.5387	9.68624	9.71995	11.0921	11.4762	10.8141	10.594	0.144824	4.6628	0.264501	0.264501	0.345027	4.62842	0.01228	0.0191904	-0.143998	4.25128	0.433359	0.711949	0.0611799	5.01224	0.575266	0.737558
365	CNAG_00429	10.4126	9.59561	19.2167	16.1482	6.78566	4.49277	26.468	26.7781	1.20812	5.12167	2.17652e-25	2.17652e-25	2.58356	5.29611	7.4669e-59	2.98762e-57	-0.90619	3.71804	1.77444e-05	0.000602615	0.474942	6.06551	1.89106e-05	0.000119079
366	CNAG_00430	7.94813	5.90129	10.4673	9.24116	8.21044	2.97418	13.4375	11.4678	1.0058	2.87823	3.42898e-06	3.42898e-06	1.58164	2.93153	2.85538e-07	7.33007e-07	-0.37369	1.8367	0.405471	0.685248	0.207873	3.57799	0.254845	0.416583
367	CNAG_00433	3.28678	3.45933	2.96678	3.10234	5.23297	5.79089	3.09661	3.00986	0.534027	3.21174	0.00281106	0.00281106	-0.266338	3.50381	0.144333	0.187296	0.770966	3.05855	0.000296026	0.00491869	-0.0235163	3.65577	0.932296	0.994678
368	CNAG_00434	34.6727	37.447	28.7003	30.4981	35.8861	30.8358	36.5178	33.932	-0.271264	5.54307	0.00331666	0.00331666	0.0349428	5.55203	0.802788	0.855243	-0.144833	5.34897	0.325977	0.605833	0.167478	5.75418	0.118811	0.235698
369	CNAG_00435	14.0963	15.8129	11.8502	15.675	15.667	14.3176	18.4054	18.7517	0.232561	4.37497	0.116785	0.116785	0.569837	4.55295	8.06097e-05	0.000163799	-0.0170863	3.97424	0.948801	1	0.325774	4.90022	0.0155367	0.0449571
370	CNAG_00436	25.6916	26.5817	16.8904	19.1827	25.5405	26.9722	17.5573	18.352	-0.384108	5.89595	4.14036e-06	4.14036e-06	-0.417252	5.85943	0.000297042	0.000568758	-0.0222115	5.81254	0.86715	0.987585	-0.0496288	5.93617	0.647242	0.793328
371	CNAG_00437	8.39856	11.0426	18.7836	18.1114	8.48899	9.27036	21.169	19.9715	1.3004	3.38075	4.96937e-13	4.96937e-13	1.54462	3.38681	4.50624e-14	1.94257e-13	-0.169002	2.20707	0.563852	0.807471	0.080977	4.09822	0.598461	0.75626
372	CNAG_00438	6.29322	6.02357	3.77569	3.805	5.57557	5.13035	4.1788	4.47249	-0.10671	3.08777	0.599132	0.599132	0.268985	3.07373	0.211384	0.26593	-0.227081	2.78512	0.319747	0.599213	0.154012	3.37122	0.426191	0.600029
373	CNAG_00439	33.5703	35.7031	29.4828	29.1367	35.6347	33.6113	35.4973	33.343	-0.226848	7.00377	0.00207846	0.00207846	-0.0666191	7.0579	0.593174	0.661913	-0.0213522	6.84227	0.865438	0.987307	0.144786	7.22161	0.0949799	0.199052
374	CNAG_00440	7.65667	7.3732	10.3076	11.8723	6.77856	9.10396	11.6042	9.60326	1.07826	3.88611	1.3835e-12	1.3835e-12	0.847351	3.79637	1.4884e-05	3.25344e-05	0.0846231	2.98619	0.764263	0.935469	-0.140492	4.44814	0.345843	0.518307
375	CNAG_00441	380.377	367.015	788.609	868.994	308.545	243.526	912.505	995.609	0.390576	9.85766	0.000428549	0.000428549	0.992826	9.80327	3.57488e-09	1.06771e-08	-0.422297	9.18794	0.00268017	0.026097	0.185287	10.3919	0.0493742	0.118901
376	CNAG_00442	15.2259	15.6265	7.69878	8.79967	17.0886	19.6766	10.6407	13.6049	-0.538757	4.31126	6.80126e-06	6.80126e-06	-0.341643	4.63752	0.0361102	0.0524513	0.233193	4.44011	0.138974	0.368684	0.436106	4.53694	0.0039493	0.0138794
377	CNAG_00443	6.3019	7.11055	2.80938	3.43575	5.71723	4.39386	2.65032	2.54751	-0.530068	2.76409	0.0112198	0.0112198	-0.354753	2.40231	0.152414	0.196975	-0.457465	2.57816	0.0621617	0.224821	-0.276617	2.64179	0.255343	0.417104
378	CNAG_00444	35.6024	34.658	29.9356	28.313	34.2037	37.0345	39.9872	33.0984	-0.233684	3.89928	0.0904286	0.0904286	-0.028092	3.99977	0.896014	0.9389	-0.00452804	3.76134	1	1	0.206696	4.15357	0.190949	0.335788
379	CNAG_00445	55.1176	54.3403	24.0553	21.9591	55.5564	61.0535	23.6109	23.2419	-1.28729	7.22554	8.88187e-57	8.88187e-57	-1.42724	7.26953	4.63781e-27	4.16625e-26	0.0794296	7.5251	0.527159	0.7817	-0.054799	6.69381	0.578006	0.740265
380	CNAG_00446	0.677997	0	0.262905	0.157054	0	0.838534	0.605594	0	0.745508	-1.1741	0.688548	0.688548	0.317508	-1.03879	1	1	0.54024	-1.3596	1	1	0.127465	-0.84663	1	1
381	CNAG_00447	319.227	323.882	320.162	338.186	292.507	264.566	355.23	331.908	-0.540294	9.06088	3.97585e-07	3.97585e-07	-0.328454	8.99495	0.0267028	0.0396725	-0.153969	8.96944	0.210572	0.470475	0.0636221	9.05829	0.484906	0.65607
382	CNAG_00448	152.406	155.887	139.17	153.438	161.722	164.692	138.714	128.868	-0.430016	7.79599	1.88077e-05	1.88077e-05	-0.747498	7.8219	1.36867e-07	3.60389e-07	0.156303	7.81576	0.198904	0.455642	-0.155574	7.75205	0.0911915	0.19262
383	CNAG_00449	27.4951	24.7623	32.3595	31.0181	19.1201	18.3956	48.0866	50.9368	0.342833	6.18399	3.27032e-05	3.27032e-05	1.44034	6.30278	1.40285e-32	1.67524e-31	-0.599059	5.46361	7.18824e-06	0.000308917	0.503761	6.86598	4.44643e-08	4.28429e-07
384	CNAG_00450	241.418	235.549	173.15	163.443	221.572	215.148	160.704	159.107	-0.967525	7.75646	6.35914e-21	6.35914e-21	-0.97235	7.66304	4.21e-12	1.5792e-11	-0.0924853	7.86162	0.446413	0.723103	-0.0915436	7.41694	0.34894	0.521201
385	CNAG_00451	16.2404	14.4712	11.4994	10.1079	14.4924	14.6631	14.0963	11.2499	-0.138435	4.51219	0.268403	0.268403	0.0842404	4.51569	0.594702	0.663015	-0.112632	4.27019	0.487327	0.755629	0.11549	4.76306	0.394247	0.567449
386	CNAG_00452	1.53191	1.89009	0.605594	0.57042	2.27648	2.66601	0.369958	0.450524	-0.518022	0.635081	0.307115	0.307115	-1.79006	0.805908	4.31073e-05	9.0043e-05	0.702635	0.99268	0.0822353	0.266149	-0.564141	0.432351	0.270932	0.433715
387	CNAG_00453	952.488	1046.18	197.445	104.206	1139.5	1474.18	77.7004	163.27	-3.33844	8.98026	7.33222e-45	7.33222e-45	-4.07905	9.3109	3.15338e-45	6.86056e-44	0.380286	9.79556	0.00513127	0.042732	-0.353363	6.61082	0.222246	0.376244
388	CNAG_00454	20.9534	30.575	2.9312	0.948558	33.1646	32.7494	1.13369	1.53522	-3.42289	2.67876	4.33632e-25	4.33632e-25	-4.34024	2.96146	3.58756e-54	1.17768e-52	0.35012	3.62996	0.11664	0.333868	-0.561617	0.503464	0.299034	0.465744
389	CNAG_00455	20.2899	19.1763	36.6308	36.1658	17.5367	13.8873	55.5273	58.5259	1.00039	5.93759	2.75464e-34	2.75464e-34	1.91945	6.17598	1.00289e-40	1.81354e-39	-0.427574	4.86711	0.00714297	0.0535733	0.496912	6.84857	5.85481e-08	5.51572e-07
390	CNAG_00456	86.4273	93.3913	89.0127	88.7852	87.1417	105.565	88.2973	90.4041	-0.287387	7.49012	0.0031468	0.0031468	-0.419706	7.52867	0.00565926	0.00927708	0.0996763	7.41712	0.469677	0.73946	-0.0267314	7.58742	0.768666	0.884684
391	CNAG_00457	844.897	873.164	884.586	995.609	801.985	755.149	1000.89	1007.56	-0.762135	10.2373	9.60838e-12	9.60838e-12	-0.674627	10.2492	5.50811e-06	1.25606e-05	-0.0181868	10.2969	0.882229	0.996014	0.074976	10.104	0.405496	0.579168
392	CNAG_00458	21.9758	22.8269	66.5881	70.9051	26.5431	25.5773	89.7883	89.7031	1.52377	6.15788	4.43336e-78	4.43336e-78	1.61977	6.41828	1.1118e-39	1.87873e-38	0.210738	5.0146	0.118457	0.336198	0.312417	7.10894	0.000187207	0.000941787
393	CNAG_00460	15.7054	17.7391	14.6874	14.2629	15.5517	12.3985	17.8656	17.2727	0.0769938	4.81438	0.479821	0.479821	0.592466	4.7567	7.87655e-05	0.0001602	-0.358277	4.34524	0.0359525	0.159023	0.163251	5.188	0.106524	0.216467
394	CNAG_00461	70.5169	68.4093	74.3451	74.9011	72.2863	74.6676	68.2574	59.502	-0.0868092	7.46998	0.336955	0.336955	-0.481798	7.38357	0.000319525	0.000609293	0.0984147	7.29964	0.413361	0.692652	-0.290813	7.54639	0.00221644	0.00845527
395	CNAG_00462	88.3449	89.7031	68.5787	75.6694	83.9801	73.914	89.5291	93.1212	-0.524411	7.64662	2.15319e-07	2.15319e-07	-0.0862218	7.67565	0.560055	0.629598	-0.168958	7.54553	0.190619	0.445631	0.274664	7.76907	0.00336301	0.0120936
396	CNAG_00463	0	0	0	0	0	0	0	0	0	-2.09835	1	1	0	-2.10507	1	1	0	-2.07412	1	1	0	-2.08056	1	1
397	CNAG_00464	95.2719	95.939	75.4194	77.1348	90.2583	96.1222	80.0786	78.0832	-0.559905	8.28772	3.20144e-08	3.20144e-08	-0.539542	8.27338	0.000158157	0.0003121	-0.0209287	8.27062	0.864479	0.986802	0.00517635	8.24582	0.955859	1
398	CNAG_00465	366.004	421.057	400.083	382.791	491.361	549.048	143.843	159.972	-0.626423	7.65731	3.27354e-08	3.27354e-08	-2.51628	7.77127	4.3843e-55	1.49625e-53	0.611024	8.0175	1.17046e-05	0.000423953	-1.27277	7.07504	1.28792e-43	1.14955e-41
399	CNAG_00466	28.2547	29.9203	26.0425	24.9465	25.628	25.6467	25.3566	23.1237	-0.114835	4.15611	0.386836	0.386836	-0.0107182	3.96256	0.971894	1	-0.24878	3.84131	0.152519	0.38994	-0.138979	4.29184	0.333787	0.5048
400	CNAG_00467	11.928	13.518	17.4334	19.6085	15.9669	13.9598	19.4358	17.7391	0.860733	4.3217	4.51009e-11	4.51009e-11	0.56948	4.34277	0.000267412	0.000514857	0.227464	3.64681	0.245763	0.515983	-0.0576929	4.86811	0.633265	0.781285
401	CNAG_00468	51.3658	46.6628	51.5704	50.5474	55.7064	62.9018	45.485	41.4194	-0.083635	6.6014	0.296169	0.296169	-0.645129	6.62368	2.06712e-07	5.36787e-07	0.278725	6.52572	0.0295351	0.138935	-0.277298	6.68598	0.00414472	0.0144857
402	CNAG_00469	43.4278	48.7903	53.5226	54.2114	47.9405	60.6099	46.5628	49.8526	0.0813132	5.5247	0.369081	0.369081	-0.345774	5.50546	0.017261	0.0262841	0.199862	5.32034	0.203064	0.46155	-0.221463	5.71168	0.040494	0.101155
403	CNAG_00470	67.1603	57.4937	70.7421	67.5756	61.8796	60.8472	57.1605	48.7354	-0.0102252	5.40507	0.930793	0.930793	-0.442916	5.19453	0.000728825	0.00133493	0.00442215	5.1496	0.985663	1	-0.422825	5.46091	0.000232425	0.00113616
404	CNAG_00471	106.734	112.351	75.8205	78.4047	95.8519	94.2814	77.1348	81.8079	-0.759693	6.38654	7.30463e-24	7.30463e-24	-0.562101	6.25922	1.44888e-06	3.47233e-06	-0.210155	6.37058	0.0826797	0.266358	-0.00681026	6.23077	0.956041	1
405	CNAG_00472	18.3217	21.0277	22.5948	21.2103	20.1891	19.6936	22.0884	24.7873	0.347336	4.80097	0.00205243	0.00205243	0.367425	4.80693	0.00715599	0.0115618	0.00245961	4.34223	1	1	0.0284754	5.21697	0.805567	0.911631
406	CNAG_00473	81.005	86.4273	131.266	142.898	86.5756	91.0369	123.83	102.944	0.410364	5.45472	1.30118e-05	1.30118e-05	0.0295735	5.3362	0.828416	0.87945	0.104187	5.01107	0.462943	0.734337	-0.270564	5.75684	0.0187681	0.0528361
407	CNAG_00474	12.1754	13.2234	9.23198	7.97721	14.4574	14.1779	9.48402	7.39769	-0.149918	3.68212	0.339054	0.339054	-0.441763	3.70286	0.014389	0.0222268	0.170235	3.58929	0.37128	0.652575	-0.115987	3.8129	0.52082	0.6891
408	CNAG_00475	15.9301	14.3861	13.7715	13.2591	17.7904	17.8744	16.2043	15.8194	0.162109	5.3092	0.089485	0.089485	0.079221	5.48446	0.50979	0.57922	0.228283	5.07435	0.0956512	0.294128	0.150773	5.7148	0.155229	0.288336
409	CNAG_00476	0	0.234481	0.384153	0.344605	0.398174	0.438744	0.502214	0.424837	3.24841	-0.502913	0.00192691	0.00192691	1.21415	-0.139498	0.140575	0.182692	2.20525	-1.2543	0.222213	0.486034	0.221082	0.292223	0.735838	0.860125
410	CNAG_00480	28.1483	28.6398	22.7182	22.9005	32.7853	39.4662	23.4594	22.9865	-0.226444	6.22995	0.00230127	0.00230127	-0.618994	6.39772	2.09362e-06	4.95607e-06	0.343075	6.26165	0.00962585	0.0665082	-0.0438191	6.35394	0.669556	0.811135
411	CNAG_00481	0	0	0	0	0.375715	0	0.0737664	0	0	-2.09835	1	1	-0.580288	-1.78139	1	1	2.40526	-1.89481	1	1	2.25418	-1.9184	1	1
412	CNAG_00482	79.449	75.6694	105.911	107.15	85.7393	87.2892	80.4358	69.2537	0.191537	8.25047	0.0595254	0.0595254	-0.514923	8.09276	0.000473943	0.000885321	0.184246	7.98042	0.127163	0.351592	-0.516514	8.36345	1.08113e-07	9.7751e-07
413	CNAG_00483	1387.04	1381.39	1510.03	1533.29	1422.25	1558.61	1446.03	1461.85	-0.596567	10.985	1.29221e-07	1.29221e-07	-0.76465	11.0334	4.57092e-07	1.15175e-06	0.116725	11.0486	0.346844	0.628508	-0.045697	10.892	0.611745	0.766415
414	CNAG_00484	76.3363	78.1507	55.777	53.2169	92.5334	93.1212	56.7661	52.8983	-0.675304	7.5733	1.32565e-11	1.32565e-11	-1.03505	7.72752	2.84045e-13	1.16256e-12	0.284193	7.76496	0.0189024	0.104443	-0.0696111	7.42856	0.478959	0.650637
415	CNAG_00485	281.471	315.007	80.0786	59.1765	379.455	457.735	23.1437	43.8862	-2.43463	7.68426	3.2007e-63	3.2007e-63	-4.1747	8.21682	7.52493e-59	2.99363e-57	0.691291	8.5859	3.7901e-06	0.000188476	-1.04274	5.85953	7.7328e-07	6.22379e-06
416	CNAG_00486	164.364	175.839	112.351	113.205	174.013	175.839	89.6046	93.838	-0.931559	5.97207	9.87247e-29	9.87247e-29	-1.35942	5.94676	1.48952e-31	1.68893e-30	0.108607	6.18208	0.383847	0.664632	-0.313424	5.57066	0.00238536	0.00900591
417	CNAG_00487	3.14017	2.15057	1.87175	1.75084	2.41056	1.58586	0.789609	1.33082	0.223002	1.83542	0.526067	0.526067	-0.181237	1.26228	0.667418	0.732088	-0.378329	1.30931	0.348961	0.631031	-0.77867	1.84232	0.0133084	0.0395276
418	CNAG_00488	7.48278	7.32822	9.46486	8.27079	9.15951	8.85578	9.32465	8.7268	0.78963	4.08627	1.76346e-08	1.76346e-08	0.435498	4.12576	0.00563195	0.00923448	0.282441	3.48733	0.133913	0.361561	-0.0660815	4.60332	0.618648	0.771906
419	CNAG_00490	25.902	26.8568	28.1483	26.8795	30.2812	35.7031	13.193	11.9865	0.13782	5.60765	0.114669	0.114669	-1.27533	5.33317	2.79556e-21	1.86246e-20	0.337162	5.44645	0.0154318	0.0903586	-1.07023	5.48812	1.98759e-22	6.88438e-21
420	CNAG_00491	66.4146	66.033	49.7334	38.9077	70.3392	60.6305	42.3646	40.2215	-0.731924	5.84963	2.03197e-13	2.03197e-13	-0.865363	5.76662	1.17324e-11	4.26087e-11	-0.0357144	5.91053	0.793717	0.951585	-0.163317	5.63964	0.179367	0.321098
421	CNAG_00492	1.07749	0.295003	1.18298	1.29411	0.84171	0.427077	0.905589	0.902679	1.88674	1.3062	4.32468e-06	4.32468e-06	1.47498	0.955863	0.001532	0.00271256	-0.0572443	-0.0843404	1	1	-0.464398	1.83516	0.132423	0.256444
422	CNAG_00493	15.5359	17.3712	8.942	7.49071	18.1114	24.0553	7.76335	8.53471	-0.645988	5.74501	1.14174e-10	1.14174e-10	-1.13874	5.93378	1.39491e-12	5.42231e-12	0.365874	5.98246	0.0254173	0.127214	-0.120982	5.60632	0.309839	0.477664
423	CNAG_00495	8.30102	9.25433	38.3655	39.3377	5.60848	8.60234	44.414	39.7279	2.40644	3.58438	6.83997e-38	6.83997e-38	2.80327	3.52937	3.15658e-33	3.88958e-32	-0.387417	1.46245	0.318094	0.597724	0.0145783	4.46817	0.952248	1
424	CNAG_00496	25.565	27.1758	16.0264	16.5683	28.2057	27.9754	15.6011	15.5912	-0.52229	5.38997	1.43527e-08	1.43527e-08	-0.748025	5.3887	2.88921e-10	9.47019e-10	0.0899319	5.42903	0.503027	0.7672	-0.129935	5.31979	0.210215	0.361184
425	CNAG_00497	61.618	62.3202	85.965	84.972	80.2335	93.0522	39.6281	32.8599	0.233915	7.80999	0.0185845	0.0185845	-1.47652	7.62213	3.18285e-21	2.11038e-20	0.507016	7.69665	7.87775e-05	0.00178068	-1.19743	7.69858	1.33049e-32	7.8499e-31
426	CNAG_00498	4.36133	3.9008	27.1758	26.0273	5.3354	4.65026	14.4024	12.9902	3.14886	5.59332	8.74578e-170	8.74578e-170	1.92022	4.80864	8.45146e-38	1.29601e-36	0.283372	3.1237	0.181767	0.432304	-0.939672	6.21823	3.8907e-19	1.08783e-17
427	CNAG_00499	25.4193	31.8534	20.7612	21.6607	28.052	29.1024	22.8935	21.2757	-0.364609	5.64297	0.000675304	0.000675304	-0.296872	5.60075	0.0108197	0.0170538	-0.0746736	5.52658	0.612407	0.842104	-0.000838719	5.71894	1	1
428	CNAG_00500	56.4085	54.8337	83.9801	86.7499	67.3627	66.555	53.7818	48.7903	0.403038	7.12253	7.37393e-08	7.37393e-08	-0.615316	6.88196	2.40266e-07	6.20911e-07	0.267554	6.77584	0.0226055	0.117975	-0.745229	7.23503	2.49865e-17	6.10373e-16
429	CNAG_00501	1.79771	1.71379	2.8762	2.74246	2.34495	2.11673	4.51547	3.20196	1.46863	2.02633	5.76093e-07	5.76093e-07	1.41979	2.38764	9.68545e-07	2.35852e-06	0.426013	1.0602	0.336833	0.616944	0.383523	2.90853	0.0951473	0.199223
430	CNAG_00502	73.106	81.6484	93.838	90.641	70.0178	57.2736	106.905	92.8313	0.0181054	5.42976	0.863867	0.863867	0.401377	5.33205	0.00554013	0.00910324	-0.309699	5.01258	0.0464781	0.188912	0.0796728	5.73477	0.483811	0.654927
431	CNAG_00503	35.973	37.3289	37.1845	40.6369	34.3861	37.6957	46.7121	44.4999	0.0529974	5.65226	0.558249	0.558249	0.241289	5.67525	0.0436818	0.062639	-0.0754054	5.32412	0.579685	0.818594	0.118666	5.99371	0.245157	0.40493
432	CNAG_00504	42.7015	45.298	30.1884	31.5439	38.2695	38.2962	35.248	37.6721	-0.553443	5.83963	1.03282e-11	1.03282e-11	-0.137174	5.7531	0.242652	0.301184	-0.281218	5.71088	0.0255851	0.127793	0.140833	5.8842	0.173874	0.313604
433	CNAG_00505	11.8876	12.2761	11.6934	11.1857	11.6618	12.9986	12.0464	10.9152	0.363362	4.47691	0.00180729	0.00180729	0.271737	4.40517	0.0694419	0.0958854	-0.00965026	4.00192	0.973962	1	-0.0956457	4.83567	0.418605	0.591516
434	CNAG_00506	10.2302	9.07538	11.397	10.2747	9.19681	7.73281	10.5741	10.4224	0.649913	4.80927	1.36834e-08	1.36834e-08	0.711965	4.6143	1.01213e-06	2.45779e-06	-0.226143	4.05369	0.201628	0.459867	-0.1586	5.24514	0.121222	0.239519
435	CNAG_00507	0.557916	0.961951	0.3888	0.314018	0.359132	0	0.835984	0.251679	0.138043	-0.570839	1	1	2.86949	-0.623216	0.0242247	0.036207	-2.19477	-1.17161	0.128202	0.352544	0.504508	-0.148303	0.530729	0.697521
436	CNAG_00508	29.5523	29.0645	20.9975	21.6686	30.6773	33.3239	18.2748	17.3619	-0.412291	5.98998	1.46268e-07	1.46268e-07	-0.775218	5.908	3.81093e-11	1.33191e-10	0.0691791	5.9644	0.588979	0.825045	-0.288287	5.90223	0.00443389	0.0153849
437	CNAG_00509	312.69	278.578	358.43	323.882	258.894	210.872	421.057	416.652	-0.37513	8.65505	0.000597857	0.000597857	0.161637	8.62078	0.289779	0.353008	-0.291614	8.43009	0.0277598	0.134286	0.250783	8.84612	0.00678553	0.0220754
438	CNAG_00510	173.15	151.269	190.12	207.988	141.381	133.457	261.224	232.95	-0.104039	5.45562	0.293088	0.293088	0.32817	5.46116	0.0101094	0.0160031	-0.226516	5.13951	0.106463	0.315	0.211095	5.77264	0.0598874	0.138333
439	CNAG_00511	3.4174	3.12318	2.8933	3.20576	2.61841	3.11183	4.12477	3.36179	0.588949	2.13654	0.0299696	0.0299696	1.00545	2.27416	0.000287919	0.000552202	-0.141763	1.48368	0.762312	0.934572	0.280308	2.73813	0.224361	0.378398
440	CNAG_00512	126.743	134.94	131.537	143.595	117.69	106.665	157.302	159.509	-0.265697	7.57201	0.00857799	0.00857799	0.0908285	7.51846	0.527963	0.597185	-0.226709	7.32949	0.0746205	0.251382	0.135437	7.76351	0.138045	0.264103
441	CNAG_00513	37.2548	36.9151	77.483	74.8447	27.7019	19.1372	111.701	116.376	0.909875	6.50241	9.06306e-35	9.06306e-35	2.17367	6.69255	3.15194e-35	4.19576e-34	-0.744135	5.3728	5.0617e-05	0.00132565	0.525313	7.40867	4.47328e-08	4.30152e-07
442	CNAG_00514	13.6272	13.3603	13.9978	16.2043	14.0502	14.0833	19.9119	19.6447	0.508108	5.50797	1.0751e-07	1.0751e-07	0.745118	5.67206	1.89426e-10	6.2919e-10	0.0274592	4.96578	0.852153	0.980818	0.270078	6.11826	0.0132788	0.0394735
443	CNAG_00515	21.5854	23.8549	8.33842	7.11644	28.6698	39.2646	5.52465	6.17398	-1.30417	4.48925	7.61303e-27	7.61303e-27	-2.33901	4.87607	5.71861e-36	7.8218e-35	0.625615	5.13922	0.000245918	0.00422737	-0.403567	3.83622	0.0152992	0.0444174
444	CNAG_00516	30.5081	30.2157	5.60848	6.18637	37.7319	38.3655	6.45606	6.4261	-2.15024	4.43012	2.03736e-69	2.03736e-69	-2.38756	4.72721	1.86079e-61	8.35795e-60	0.316536	5.13284	0.015962	0.0926061	0.0849405	3.40281	0.674868	0.814851
445	CNAG_00517	66.8393	78.4047	89.7883	96.4978	80.1644	76.4115	92.0886	94.1155	0.122683	6.45269	0.172057	0.172057	-0.0397531	6.48369	0.741184	0.798781	0.120741	6.18524	0.365754	0.647275	-0.0357535	6.74897	0.701062	0.833555
446	CNAG_00519	111.701	118.055	56.8629	40.2573	145.031	167.485	60.3624	65.8906	-1.43045	7.03104	2.19268e-33	2.19268e-33	-1.69314	7.47952	8.54963e-29	8.38346e-28	0.507195	7.61023	0.000126604	0.00257724	0.250858	6.55846	0.0788513	0.171927
447	CNAG_00520	71.1139	66.0833	92.3963	99.9968	56.4085	58.5632	59.5644	60.4252	0.237963	8.79598	0.0275734	0.0275734	-0.185445	8.30691	0.19411	0.245976	-0.269132	8.27802	0.0281611	0.135399	-0.687249	8.86305	2.19829e-13	4.02749e-12
448	CNAG_00521	63.822	65.3181	32.8741	30.8158	81.3377	95.4643	20.7142	20.6139	-1.14256	6.5451	4.45646e-53	4.45646e-53	-2.20891	6.71715	9.34732e-59	3.67661e-57	0.430701	6.99717	0.000816333	0.0106429	-0.630114	5.86683	1.19211e-09	1.40907e-08
449	CNAG_00522	159.828	160.704	73.8582	70.6032	181.089	213.81	31.3598	31.5251	-1.42513	8.87581	1.99871e-40	1.99871e-40	-2.99057	8.97609	1.35773e-68	9.45254e-67	0.388704	9.3696	0.00386421	0.0345348	-1.17094	7.78967	2.87632e-37	2.02272e-35
450	CNAG_00523	16.6724	16.4562	22.9865	24.1359	14.1597	16.4947	24.4312	23.0007	0.750268	5.05886	5.48461e-14	5.48461e-14	0.790951	4.95246	7.24176e-09	2.11392e-08	-0.121507	4.28749	0.44454	0.721756	-0.075195	5.57159	0.484881	0.65607
451	CNAG_00524	34.4216	37.8347	20.8882	22.3944	48.7765	52.9308	16.4156	13.3088	-0.696901	5.21247	1.81046e-12	1.81046e-12	-1.78546	5.41821	1.69646e-40	3.02065e-39	0.549037	5.58141	4.13201e-05	0.00113256	-0.533484	4.86743	1.90805e-05	0.00011989
452	CNAG_00525	17.6917	18.0766	14.1083	13.6049	17.8656	14.894	15.0041	15.2072	-0.0712351	6.01577	0.363814	0.363814	0.136291	5.94354	0.298986	0.363271	-0.178041	5.70392	0.202225	0.460395	0.0351903	6.25645	0.73363	0.858121
453	CNAG_00526	4.78944	4.90549	4.58403	4.02067	8.13677	5.90882	4.97734	3.78681	0.448807	2.18609	0.0878183	0.0878183	-0.126057	2.40776	0.645729	0.711549	0.581623	1.9774	0.0570151	0.212722	0.0128456	2.60595	1	1
454	CNAG_00527	85.8431	77.2421	78.5212	79.6855	69.0306	59.7259	94.8566	95.2719	-0.273665	7.51033	0.00545265	0.00545265	0.284376	7.44053	0.0474951	0.0676613	-0.351087	7.21554	0.00692742	0.0524796	0.21238	7.73837	0.0177133	0.0502525
455	CNAG_00528	5.30064	7.33993	8.68051	9.1848	7.38446	7.81943	8.64762	7.02324	1.06571	4.37474	6.36261e-13	6.36261e-13	0.521304	4.29686	0.00131384	0.00234418	0.301665	3.59736	0.156104	0.395541	-0.236368	4.89688	0.0588	0.136261
456	CNAG_00529	9.45276	10.3298	24.6373	25.0524	9.0213	8.3213	28.7145	33.8844	1.69454	4.88672	3.264e-51	3.264e-51	2.13932	5.00152	8.80908e-43	1.71789e-41	-0.218847	3.38693	0.263976	0.536585	0.231528	5.80289	0.0402177	0.100609
457	CNAG_00531	125.719	131.682	102.402	101.261	135.127	159.337	65.987	65.1215	-0.661709	8.47463	2.37051e-10	2.37051e-10	-1.55921	8.4506	1.55836e-22	1.1208e-21	0.265951	8.64742	0.0517778	0.201271	-0.625705	8.08956	4.36736e-12	6.8174e-11
458	CNAG_00532	27.2916	26.1049	31.9437	32.5731	20.2899	17.2337	44.474	47.4288	0.336069	5.14395	0.000398727	0.000398727	1.35073	5.19087	5.41205e-22	3.76035e-21	-0.620143	4.41855	0.000110538	0.00235342	0.400016	5.75712	0.000170201	0.000867649
459	CNAG_00533	131.266	123.417	113.885	111.585	119.663	106.517	134.828	127.147	-0.497154	7.75865	1.0875e-06	1.0875e-06	-0.171431	7.72866	0.240243	0.29862	-0.17461	7.64271	0.171951	0.421771	0.156757	7.83265	0.0828855	0.179097
460	CNAG_00534	1080.43	1062.21	1167.76	1342.27	966.204	925.922	1313.69	1313.69	-0.618424	8.8169	1.17305e-08	1.17305e-08	-0.515344	8.81661	0.000451939	0.000847173	-0.0400394	8.81277	0.750078	0.929355	0.0686923	8.77116	0.458847	0.631448
461	CNAG_00535	91.9833	96.1222	80.8521	91.5529	84.9381	74.6233	108.608	105.973	-0.384306	6.62604	7.83005e-07	7.83005e-07	0.127027	6.63172	0.31241	0.376689	-0.244898	6.43324	0.0575827	0.213459	0.272163	6.82981	0.0044542	0.0154356
462	CNAG_00536	254.02	267.074	288.423	317.326	254.785	212.517	349.443	345.291	-0.234448	7.47732	0.012059	0.012059	0.00394203	7.49035	0.980426	1	-0.100718	7.27957	0.436343	0.714445	0.143312	7.68966	0.115648	0.231097
463	CNAG_00537	19.286	19.9916	10.8408	12.2294	18.9668	27.2283	10.0376	8.31103	-0.479985	5.12719	1.42981e-06	1.42981e-06	-1.10951	5.13224	4.2731e-09	1.27237e-08	0.25076	5.2332	0.170904	0.419845	-0.372571	4.97134	0.00289838	0.0106259
464	CNAG_00538	79.5142	89.0949	139.508	151.909	88.5267	67.0207	169.788	147.256	0.521207	5.92818	1.53071e-09	1.53071e-09	0.65524	5.90313	8.26323e-06	1.85397e-05	-0.0985763	5.31877	0.55018	0.796497	0.0416708	6.42652	0.696413	0.831017
465	CNAG_00539	374.067	419.329	48.8126	10.0394	387.482	497.655	12.8888	46.048	-4.04201	8.89732	2.37961e-17	2.37961e-17	-4.41251	9.19991	3.6588e-24	2.84928e-23	0.316755	9.72987	0.0555646	0.209897	-0.0452522	6.01972	0.932035	0.994678
466	CNAG_00540	2.03461	1.65549	0.257506	0.84171	2.62878	1.57099	0.993096	0.395778	-0.820988	0.812982	0.0597695	0.0597695	-0.874107	1.03471	0.0352593	0.0513654	0.28296	1.08417	0.560317	0.805619	0.236494	0.795038	0.697414	0.831396
467	CNAG_00541	7.63631	6.82706	6.35105	7.19503	8.42331	8.91585	7.12174	7.38446	0.418717	3.89115	0.00377898	0.00377898	0.206823	3.98993	0.209904	0.264213	0.236704	3.50697	0.215589	0.477546	0.0302239	4.32807	0.849949	0.942402
468	CNAG_00542	5.1544	4.97734	3.26566	2.72029	5.30648	5.07209	3.33057	3.07409	-0.109645	2.64882	0.636814	0.636814	-0.100828	2.68316	0.711023	0.771771	0.0348199	2.47172	0.893679	1	0.0491315	2.87593	0.864364	0.951115
469	CNAG_00543	32.2011	34.963	62.5238	62.4986	38.7793	38.9699	26.1694	21.4066	0.798571	6.53597	1.84038e-26	1.84038e-26	-0.706657	5.92024	8.92801e-09	2.58234e-08	0.182576	5.89552	0.14385	0.376638	-1.31671	6.60549	6.26561e-34	3.92984e-32
470	CNAG_00544	8.35778	7.65667	11.0984	10.5387	6.98041	11.0463	8.99887	8.50441	0.913997	4.31491	6.21617e-13	6.21617e-13	0.394637	4.1105	0.0581725	0.0814884	0.145005	3.55971	0.551557	0.798158	-0.369318	4.73327	0.00183541	0.00713862
471	CNAG_00545	13.0708	12.4373	32.7301	32.9729	12.1408	13.2663	8.83895	9.46486	1.6146	7.09811	1.95546e-99	1.95546e-99	-0.0890303	5.95383	0.456785	0.526338	-0.0496389	5.76494	0.708121	0.903434	-1.74794	7.29726	3.32637e-80	7.47038e-78
472	CNAG_00546	12.8663	13.2907	12.8613	14.7151	13.6487	15.1554	19.4289	20.6366	0.456849	5.98947	7.93646e-08	7.93646e-08	0.729485	6.28885	9.70368e-10	3.03218e-09	0.142722	5.53987	0.275384	0.549348	0.421034	6.6683	3.11281e-05	0.00018894
473	CNAG_00547	30.36	28.1654	34.2951	36.3354	26.7186	25.9568	58.3709	55.1468	0.282693	7.30231	0.000906618	0.000906618	1.03523	7.53637	2.49743e-13	1.02761e-12	-0.224483	6.77819	0.0635598	0.227755	0.533397	7.98081	6.19435e-09	6.67571e-08
474	CNAG_00549	0.401462	0	0.744759	0.974545	0.556929	0.75644	0.879178	0.909267	3.34248	0.304434	5.57635e-06	5.57635e-06	1.38806	0.495543	0.0166676	0.0254585	1.90804	-0.87738	0.113856	0.328772	-0.0199096	1.10762	1	1
475	CNAG_00550	3.85488	3.22246	3.06188	3.47568	3.82336	3.77569	4.05139	4.00174	0.565402	3.29183	0.00121238	0.00121238	0.699188	3.51399	0.000156099	0.000308214	0.148811	2.77168	0.521971	0.779152	0.288158	3.90879	0.0642786	0.146102
476	CNAG_00551	81.282	73.17	107.551	108.458	71.5807	70.1906	138.397	134.363	0.232087	7.64057	0.0218863	0.0218863	0.60534	7.74391	1.68264e-05	3.65393e-05	-0.106612	7.20056	0.378837	0.660176	0.27214	8.14872	0.00261367	0.00973588
477	CNAG_00554	31.8534	33.988	27.4951	29.3123	35.9065	45.7185	22.8763	21.004	-0.193052	5.81936	0.017102	0.017102	-0.899154	5.82043	3.97721e-10	1.28608e-09	0.304211	5.81438	0.0406149	0.172415	-0.396028	5.79853	0.000187221	0.000941787
478	CNAG_00555	18.3299	20.4087	26.1983	26.8234	21.729	26.2804	27.7387	29.2035	0.629844	5.03701	1.02111e-09	1.02111e-09	0.303249	5.17715	0.0284192	0.0420073	0.352684	4.5867	0.0298422	0.140001	0.0319424	5.56156	0.763884	0.880782
479	CNAG_00556	64.4118	57.8432	85.8431	84.0493	67.2639	59.5971	97.4517	105.119	0.251902	7.09193	0.0018674	0.0018674	0.396264	7.20739	0.00253733	0.00436386	0.0406371	6.71245	0.753768	0.932298	0.190344	7.56333	0.0404553	0.101131
480	CNAG_00557	47.4288	49.0436	59.3629	60.4252	53.6245	48.4537	67.5756	64.8745	0.1778	5.93152	0.023787	0.023787	0.166808	5.99558	0.161631	0.207769	0.0765763	5.61003	0.568975	0.810063	0.0714068	6.30482	0.488709	0.659581
481	CNAG_00558	18.5907	18.2979	26.2066	29.7106	18.5907	16.9017	33.8388	36.324	0.768078	6.40408	2.14628e-21	2.14628e-21	1.09077	6.49723	6.00621e-19	3.53767e-18	-0.109844	5.6354	0.391807	0.67236	0.218249	7.08872	0.0161152	0.0463996
482	CNAG_00559	213.81	225.193	93.7517	76.548	215.516	233.719	36.0927	49.969	-1.69631	7.5389	5.33473e-47	5.33473e-47	-2.77238	7.42604	8.16342e-59	3.22919e-57	0.078239	7.94651	0.525783	0.780823	-0.991952	6.32116	1.71516e-11	2.4981e-10
483	CNAG_00560	156.462	172.081	177.043	170.314	179.61	176.267	158.796	153.906	-0.295104	7.3586	0.00177481	0.00177481	-0.676904	7.39549	3.32985e-07	8.48862e-07	0.200764	7.34264	0.116814	0.333868	-0.174919	7.38048	0.0678616	0.152404
484	CNAG_00561	79.1631	78.5212	79.1287	83.9801	74.1958	77.0376	87.0188	80.8086	-0.157222	6.90947	0.0269093	0.0269093	-0.132776	6.87229	0.26411	0.325267	-0.046315	6.70204	0.697251	0.895951	-0.0161719	7.08105	0.855586	0.945341
485	CNAG_00562	85.5324	92.5334	88.1155	87.3666	86.3293	79.069	95.7809	89.4444	-0.272028	6.52397	0.000381498	0.000381498	-0.132076	6.46626	0.274969	0.337387	-0.123486	6.33593	0.326359	0.60622	0.0224143	6.6565	0.821305	0.923902
486	CNAG_00563	46.7967	49.9127	40.9888	38.7658	54.9883	53.7458	31.0884	27.7561	-0.352144	5.97561	1.61791e-05	1.61791e-05	-1.02072	5.87825	5.36194e-18	2.97449e-17	0.17186	5.97568	0.173557	0.42352	-0.490782	5.83224	3.83797e-06	2.7321e-05
487	CNAG_00564	14.0255	11.0561	16.7692	16.9579	12.0696	13.8609	18.8756	18.471	0.765944	4.97175	8.69431e-10	8.69431e-10	0.851338	4.99687	1.75236e-10	5.84288e-10	-0.0165965	4.23908	0.940138	1	0.073573	5.56282	0.474407	0.645965
488	CNAG_00565	189.078	197.96	160.855	163.824	198.765	203.959	156.795	147.499	-0.673678	8.76833	1.59033e-10	1.59033e-10	-0.918691	8.79437	2.68056e-10	8.80287e-10	0.118217	8.86629	0.332791	0.612448	-0.120914	8.59519	0.180014	0.322092
489	CNAG_00566	29.1538	26.7186	23.9796	23.2233	30.1884	30.4621	19.1601	16.8979	-0.160087	6.19925	0.0454739	0.0454739	-0.669399	6.06948	1.80616e-08	5.0909e-08	0.100076	6.06799	0.424125	0.701721	-0.403746	6.19071	0.000163789	0.000837929
490	CNAG_00567	47.9207	45.848	57.0205	63.9254	47.8326	42.4625	70.3392	73.8582	0.246825	5.77837	0.0040058	0.0040058	0.485196	5.8439	8.91911e-05	0.000180508	-0.0659072	5.34677	0.640758	0.858868	0.178073	6.23648	0.0929624	0.195707
491	CNAG_00568	4.26081	4.83519	1.85145	2.53579	4.42415	5.61422	1.48057	2.71025	-0.363472	1.81324	0.230826	0.230826	-0.650746	1.82025	0.0422494	0.0606976	0.153754	1.82722	0.669115	0.87775	-0.127508	1.84103	0.744674	0.865658
492	CNAG_00569	82.7223	79.6855	53.7318	55.0168	73.484	76.1497	57.0774	58.8743	-0.751252	7.01541	1.80708e-26	1.80708e-26	-0.637747	6.94914	6.8464e-08	1.84532e-07	-0.112309	7.0366	0.338422	0.618723	0.00673904	6.86618	0.946516	1
493	CNAG_00570	115.604	117.978	104.672	95.0393	123.011	131.1	98.8275	90.503	-0.523847	7.61576	2.79555e-07	2.79555e-07	-0.781822	7.6675	6.13739e-08	1.65807e-07	0.154586	7.67557	0.211094	0.470962	-0.097327	7.5465	0.305745	0.472602
494	CNAG_00571	14.5952	13.1654	24.7108	24.8788	13.513	11.5707	25.3058	24.1538	1.11162	5.7931	1.05418e-36	1.05418e-36	1.22388	5.65503	7.17954e-21	4.6714e-20	-0.203079	4.74232	0.197707	0.454364	-0.0853771	6.42323	0.396941	0.570618
495	CNAG_00572	22.3454	22.2628	23.3163	25.0816	21.811	24.9465	22.7912	22.3399	0.273038	5.8008	0.000909007	0.000909007	0.0580791	5.72208	0.635601	0.702259	0.0463373	5.40969	0.738074	0.921226	-0.162979	6.09911	0.123871	0.243588
496	CNAG_00573	152.931	159.828	149.865	163.017	149.691	137.629	167.261	150.467	-0.36749	7.17323	1.02651e-06	1.02651e-06	-0.303514	7.0958	0.0148561	0.0228722	-0.10494	7.0358	0.379142	0.660284	-0.035247	7.22401	0.69532	0.830045
497	CNAG_00574	13.0634	10.8495	19.9996	23.0491	11.1677	11.8615	23.0299	21.878	1.16425	5.45897	3.28649e-25	3.28649e-25	1.2784	5.40534	6.43803e-24	4.9363e-23	-0.118426	4.40679	0.490718	0.758521	0.000660453	6.14087	1	1
498	CNAG_00575	110.099	119.327	189.078	197.96	166.067	263.769	40.3355	48.1059	0.385017	8.09313	0.000210382	0.000210382	-2.67182	8.11819	2.47921e-31	2.77497e-30	1.03854	8.22997	1.55673e-07	1.97054e-05	-2.01265	7.8454	9.63966e-87	2.31418e-84
499	CNAG_00576	91.93	98.2078	88.4578	87.0833	106.517	99.7378	102.944	110.407	-0.381335	6.28164	5.15425e-07	5.15425e-07	-0.263958	6.44192	0.0279016	0.0413037	0.106359	6.25955	0.384349	0.665301	0.22942	6.46514	0.0243573	0.065676
500	CNAG_00577	18.4955	20.443	20.7779	18.5614	22.1031	22.1493	17.1703	20.0202	0.216371	4.85958	0.0536728	0.0536728	-0.0938344	4.86274	0.506898	0.576571	0.178776	4.56736	0.236248	0.503908	-0.125655	5.14751	0.27282	0.435836
501	CNAG_00580	50.7964	47.9405	58.6115	61.9992	45.8621	36.1284	71.5043	71.7064	0.15344	7.44519	0.0960683	0.0960683	0.635067	7.40209	6.61491e-05	0.00013541	-0.315123	6.95168	0.030246	0.141514	0.171869	7.86352	0.0584149	0.135553
502	CNAG_00581	392.714	408.601	500.258	500.258	457.735	518.666	214.995	209.3	-0.359439	9.30883	0.000882631	0.000882631	-1.96093	9.24842	6.15309e-33	7.46303e-32	0.447616	9.45557	0.000867825	0.0111062	-1.14797	8.91425	1.8883e-35	1.25203e-33
503	CNAG_00582	81.1764	88.8408	97.7676	102.144	88.2973	88.2217	77.2936	70.7862	-0.0167184	5.77415	0.853757	0.853757	-0.519444	5.57311	1.15723e-05	2.55685e-05	0.041788	5.5409	0.76237	0.934572	-0.455013	5.8134	1.63391e-05	0.000103789
504	CNAG_00583	33.9776	31.6659	35.0314	33.4654	35.248	36.2658	34.2037	35.6481	0.0714899	7.32155	0.387181	0.387181	-0.0914207	7.33002	0.473587	0.543182	0.0958131	7.06861	0.419121	0.696734	-0.0615666	7.58246	0.497454	0.667813
505	CNAG_00584	346.492	368.482	445.223	456.193	367.015	387.482	445.223	432.778	-0.287861	8.7437	0.0062494	0.0062494	-0.582442	8.81753	7.06138e-05	0.000144295	0.20304	8.72301	0.103029	0.308119	-0.0857445	8.80981	0.34371	0.515824
506	CNAG_00585	25.3177	23.3235	35.7031	36.7094	15.7318	9.219	53.3747	56.4885	0.670175	5.72208	1.69659e-15	1.69659e-15	2.23488	5.75033	7.60922e-29	7.5036e-28	-1.12387	4.61687	6.09256e-07	5.27328e-05	0.446324	6.49238	1.35063e-05	8.74706e-05
507	CNAG_00586	18.7517	21.189	13.193	13.8347	27.4826	38.0581	11.6934	18.3808	-0.28755	3.3131	0.0900357	0.0900357	-1.00487	3.76187	2.34315e-05	5.01784e-05	0.772989	3.6332	0.000348382	0.00561444	0.061693	3.46688	0.792931	0.902909
508	CNAG_00587	2.23085	2.95792	1.39363	3.09661	2.06917	3.51791	2.24376	2.44995	0.544347	1.6918	0.135621	0.135621	0.401782	1.73313	0.24948	0.308833	0.142062	1.20647	0.745413	0.925433	0.0047535	2.13014	1	1
509	CNAG_00588	19.1418	19.1201	2.32727	2.48604	20.0597	45.5636	1.68991	3.81353	-2.6093	3.50548	3.74607e-53	3.74607e-53	-3.34943	4.3009	1.03901e-14	4.66986e-14	0.862507	4.6376	0.00728064	0.0542116	0.127379	2.18291	0.766427	0.882544
510	CNAG_00589	69.2537	65.4683	43.9509	45.272	71.4242	72.0138	50.8184	49.5085	-0.718577	6.11858	3.48894e-20	3.48894e-20	-0.742687	6.19742	9.27379e-11	3.16181e-10	0.0842936	6.23165	0.488064	0.756098	0.0656772	6.02661	0.531052	0.697521
511	CNAG_00590	47.4465	44.8842	44.2725	43.0236	36.7291	34.0741	66.3062	65.2534	-0.18482	6.86602	0.00913746	0.00913746	0.759935	6.91799	4.61017e-10	1.48386e-09	-0.474249	6.47817	0.00010968	0.00234951	0.476041	7.28915	5.86778e-08	5.52047e-07
512	CNAG_00591	12.3591	11.5989	6.45298	6.94959	13.8347	12.7248	6.50536	6.78566	-0.369353	3.95202	0.00620969	0.00620969	-0.616119	4.00584	0.000148871	0.00029461	0.168505	3.96858	0.341674	0.622533	-0.0726815	3.99832	0.663542	0.806773
513	CNAG_00592	27.9003	25.9453	29.8791	26.8028	31.2135	32.4976	33.2283	27.2788	0.138736	4.67042	0.217266	0.217266	-0.0949177	4.7805	0.513652	0.582513	0.243281	4.45617	0.1048	0.311702	0.0151691	4.99405	0.911774	0.982323
514	CNAG_00593	21.7207	17.4797	16.8239	17.5932	19.7119	17.6121	22.4947	22.8009	0.0111693	5.07338	0.950944	0.950944	0.448334	5.15821	0.000447017	0.000838172	-0.158256	4.72857	0.349909	0.631596	0.284059	5.48333	0.00719592	0.0232366
515	CNAG_00594	36.0803	36.2147	35.1887	37.3927	36.8081	33.5452	43.1672	44.3458	-0.0129984	6.58647	0.865646	0.865646	0.240626	6.61574	0.0472069	0.0672921	-0.101748	6.27973	0.412833	0.692398	0.157423	6.91827	0.0804554	0.174713
516	CNAG_00595	12.822	14.8102	11.9131	14.4924	15.8966	19.5428	9.4925	10.4561	0.322998	4.50421	0.0170394	0.0170394	-0.541237	4.46131	0.000698933	0.00128288	0.414432	4.27647	0.0195493	0.106663	-0.444132	4.6901	0.00126036	0.00510483
517	CNAG_00596	11.0463	11.3327	5.83347	6.4261	14.4203	11.0218	7.96824	5.87639	-0.413968	3.48229	0.00734029	0.00734029	-0.507493	3.62448	0.0178407	0.0271253	0.188855	3.53336	0.393931	0.674749	0.101243	3.59459	0.609276	0.76401
518	CNAG_00597	38.2071	35.6699	151.797	152.931	27.5058	20.0104	150.166	148.537	1.8332	7.51162	1.83288e-72	1.83288e-72	2.51877	7.31223	2.70645e-47	6.45285e-46	-0.750874	5.71325	7.76971e-06	0.000323908	-0.0599173	8.35969	0.501556	0.670604
519	CNAG_00598	1.48722	1.61651	0.909267	1.10447	1.83205	1.54249	0.653237	0.918537	0.321499	1.21084	0.409094	0.409094	-0.331084	1.0992	0.481004	0.551234	0.26002	0.924727	0.52263	0.779634	-0.38701	1.39504	0.291482	0.457931
520	CNAG_00599	25.9568	22.9222	24.4481	24.4007	27.2748	25.7808	28.425	25.5773	0.125123	5.44494	0.175893	0.175893	0.0610189	5.52694	0.63564	0.702259	0.123175	5.17582	0.370173	0.651617	0.064551	5.79025	0.553229	0.71831
521	CNAG_00600	44.5617	46.4564	110.099	107.781	42.0854	42.5887	136.111	125.243	1.04275	7.12483	2.46003e-42	2.46003e-42	1.39142	7.20829	3.38401e-28	3.20537e-27	-0.150682	6.15878	0.213972	0.474873	0.203841	7.8991	0.0254957	0.0683485
522	CNAG_00601	13.8017	12.7077	16.8797	16.0767	12.5834	14.4024	17.6169	14.9205	0.631782	4.24864	7.46052e-07	7.46052e-07	0.585159	4.17164	0.000461409	0.000863529	-0.0368714	3.59202	0.876255	0.993139	-0.0780639	4.71065	0.551843	0.717046
523	CNAG_00602	261.473	250.357	322.932	340.789	203.343	180.339	406.741	401.256	-0.153047	8.33884	0.132071	0.132071	0.424713	8.27467	0.00439471	0.00731961	-0.365658	7.97922	0.00418109	0.0368932	0.217589	8.63205	0.0165408	0.0475188
524	CNAG_00603	31.2263	30.5269	90.641	95.7152	25.2749	19.3583	125.243	133.579	1.45773	5.69208	5.23982e-60	5.23982e-60	2.44887	5.85938	6.39995e-63	3.13778e-61	-0.607686	4.21751	0.000617838	0.00865471	0.389041	6.66114	5.97942e-05	0.000339827
525	CNAG_00604	13.9062	14.8562	16.2645	16.6439	15.9516	12.816	21.5186	19.1827	0.517616	4.88302	5.32635e-07	5.32635e-07	0.743094	4.98689	6.27124e-07	1.55375e-06	-0.0276386	4.30537	0.898352	1	0.203888	5.45524	0.0633549	0.144615
526	CNAG_00605	196.726	180.339	192.943	160.227	216.059	280.151	131.682	123.599	-0.510471	7.9933	2.51927e-05	2.51927e-05	-1.47598	8.15764	5.54085e-18	3.07129e-17	0.494371	8.23454	0.000964706	0.0121014	-0.464987	7.76399	1.4704e-05	9.46114e-05
527	CNAG_00606	18.7108	18.0607	23.3985	23.2036	19.1286	19.4553	22.6272	22.0693	0.569572	5.86369	9.16652e-13	9.16652e-13	0.355561	5.8238	0.00179943	0.00315955	0.0987725	5.32122	0.450813	0.726686	-0.109594	6.3049	0.284406	0.449394
528	CNAG_00607	21.6607	21.729	42.5887	40.1702	15.8384	9.81514	58.7169	62.613	0.996565	5.74985	2.4575e-31	2.4575e-31	2.29768	5.8355	1.31609e-36	1.85103e-35	-0.89862	4.50145	1.97147e-05	0.00065359	0.408217	6.6057	4.85013e-05	0.000281091
529	CNAG_00608	154.513	150.976	152.724	141.954	128.158	107.235	201.449	179.414	-0.399465	6.45676	1.7089e-07	1.7089e-07	0.254836	6.3871	0.0543999	0.0765116	-0.398017	6.20371	0.00284065	0.0272781	0.261947	6.64725	0.00870552	0.0274119
530	CNAG_00609	31.7767	33.7073	35.9065	41.5992	32.5547	33.1646	41.4194	41.523	0.22943	6.73687	0.00489356	0.00489356	0.275934	6.72182	0.0172081	0.0262093	-0.0349179	6.33214	0.776142	0.942984	0.0171511	7.10797	0.856639	0.945992
531	CNAG_00612	11.5429	11.5864	12.3243	15.0673	10.9977	13.4088	10.3039	9.82825	0.669012	5.25074	2.15072e-09	2.15072e-09	0.106412	4.9771	0.469146	0.53871	0.0707698	4.62717	0.670352	0.877995	-0.486402	5.55275	4.51775e-05	0.000263864
532	CNAG_00613	35.4061	31.8757	35.288	36.5925	31.5439	24.4312	48.2976	52.22	0.0785612	5.75821	0.375	0.375	0.78757	5.81914	5.91744e-08	1.60113e-07	-0.35462	5.28777	0.0278585	0.134342	0.359683	6.24184	0.000460845	0.00209562
533	CNAG_00614	4.08764	3.47568	1.95517	1.68489	4.91334	4.62566	2.44313	1.17822	-0.328675	1.73523	0.294462	0.294462	-0.758526	1.894	0.0121186	0.0189425	0.382383	1.84792	0.225891	0.491302	-0.0418487	1.81837	1	1
534	CNAG_00615	19.4862	23.3798	15.0942	17.9479	23.6109	23.0197	16.5156	17.3101	-0.195889	5.248	0.090248	0.090248	-0.301246	5.26519	0.0136661	0.0211948	0.0694221	5.12252	0.645302	0.862092	-0.030116	5.39676	0.796746	0.905033
535	CNAG_00619	19.9282	20.8482	21.9087	23.4825	21.1255	19.5517	22.4073	21.7475	0.305496	4.85641	0.00339876	0.00339876	0.261241	4.7634	0.0530823	0.074855	-0.0603382	4.39198	0.701923	0.898306	-0.0988301	5.19354	0.338354	0.509932
536	CNAG_00622	116.241	111.323	109.644	98.1394	100.912	88.0778	120.719	118.753	-0.435411	7.39093	4.22954e-06	4.22954e-06	-0.0017607	7.3266	0.993022	1	-0.267078	7.20721	0.0363931	0.16047	0.172432	7.50937	0.0726663	0.161241
537	CNAG_00623	21.8342	22.9123	22.8763	23.2992	24.2967	27.9332	18.43	19.7303	0.18112	5.65562	0.0316509	0.0316509	-0.338299	5.60811	0.0078111	0.0125649	0.223035	5.4083	0.109385	0.320918	-0.290686	5.85533	0.00483045	0.0165094
538	CNAG_00624	74.5796	72.5955	85.0517	88.9763	80.9424	78.2937	85.7393	84.5335	0.0311821	6.15306	0.689192	0.689192	-0.182671	6.18901	0.11548	0.153342	0.148248	5.94859	0.231383	0.497649	-0.0599507	6.39491	0.555119	0.720093
539	CNAG_00625	10.9686	11.338	16.036	15.1554	13.0926	14.4574	14.7679	13.5591	0.875751	6.41394	1.78851e-30	1.78851e-30	0.346299	6.38703	0.00432	0.00720551	0.312831	5.79156	0.0137676	0.0840792	-0.210842	6.92001	0.020952	0.0579299
540	CNAG_00626	835.545	793.145	1176.59	1094.08	901.01	1007.56	936.186	879.632	-0.291127	9.69295	0.012303	0.012303	-1.10951	9.75924	1.58037e-12	6.11931e-12	0.383688	9.77204	0.00267171	0.0260511	-0.4287	9.59978	1.36335e-05	8.81307e-05
541	CNAG_00627	1.8432	1.29923	2.36089	2.29159	2.86651	2.15419	0.557916	0.75644	1.37196	2.39051	1.25428e-07	1.25428e-07	-1.19529	1.70356	0.000202092	0.000393887	0.7838	1.67538	0.0231697	0.119664	-1.7786	2.44598	1.31061e-11	1.95385e-10
542	CNAG_00628	30.0852	30.9804	19.2695	17.1116	29.1024	29.8539	23.2173	24.6479	-0.661913	4.45355	9.36089e-09	9.36089e-09	-0.259138	4.52871	0.0643512	0.0894416	-0.113855	4.46161	0.453601	0.728404	0.294454	4.53184	0.0240228	0.0650259
543	CNAG_00632	157.905	133.337	196.159	234.6	135.567	135.7	249.957	264.91	0.168026	6.083	0.0959545	0.0959545	0.388402	6.12983	0.00092553	0.00167834	-0.071133	5.69338	0.59888	0.83205	0.154271	6.49576	0.165316	0.301507
544	CNAG_00633	23.6679	23.0868	20.7243	21.33	18.2979	17.2495	27.3073	29.0645	-0.0213537	6.64254	0.773702	0.773702	0.796881	6.61127	3.41974e-11	1.1982e-10	-0.50119	6.16217	3.76571e-05	0.00104867	0.322545	7.05972	0.000163806	0.000837929
545	CNAG_00634	35.0131	32.473	47.7305	52.6728	36.1284	33.9776	58.1262	58.9878	0.487405	6.51575	2.66886e-09	2.66886e-09	0.613686	6.57161	2.30087e-07	5.95932e-07	-0.0113959	5.97144	0.937464	1	0.12013	7.04571	0.167417	0.304562
546	CNAG_00635	14.9549	13.574	31.0002	31.3276	16.3068	13.7491	38.7165	38.9477	1.34593	6.56258	2.77009e-67	2.77009e-67	1.50314	6.70136	1.91561e-29	1.96125e-28	0.0407317	5.46887	0.789661	0.949795	0.203301	7.41672	0.0327091	0.0846547
547	CNAG_00636	12.8276	13.9598	18.1618	16.6099	12.0125	11.3001	21.7475	19.8096	0.70388	5.38348	7.42783e-13	7.42783e-13	1.13033	5.39196	3.53794e-19	2.12888e-18	-0.267044	4.57746	0.0759769	0.253572	0.165358	6.00643	0.112561	0.226292
548	CNAG_00637	51.0867	55.1176	37.4947	34.0741	70.2744	94.5113	8.6612	10.1987	-0.633903	5.91676	4.24102e-14	4.24102e-14	-3.14464	6.01766	2.23302e-72	1.94329e-70	0.69199	6.33943	5.91096e-06	0.000274347	-1.81323	5.20374	2.49967e-55	3.16413e-53
549	CNAG_00638	89.0127	98.1394	48.5187	49.8526	106.905	134.06	27.9169	26.5531	-1.10465	7.61433	1.88455e-25	1.88455e-25	-2.38518	7.753	9.49557e-46	2.15336e-44	0.439795	8.04891	0.00261522	0.0256439	-0.834864	6.87269	4.09147e-20	1.22779e-18
550	CNAG_00639	39.9427	34.8993	22.3399	23.0666	32.2136	35.1157	22.5607	22.7802	-0.687264	4.86361	5.65251e-10	5.65251e-10	-0.53301	4.7115	6.60985e-05	0.000135346	-0.222694	4.82776	0.1311	0.356391	-0.0632603	4.73845	0.618538	0.771906
551	CNAG_00640	4957.87	4649.69	4649.69	5458.28	4406.88	3727.91	5634.28	5458.28	-0.535392	12.4011	1.12091e-05	1.12091e-05	-0.262361	12.3262	0.115817	0.15366	-0.188789	12.2886	0.178268	0.429001	0.0896221	12.4125	0.372247	0.545681
552	CNAG_00641	52.5985	50.296	41.1525	42.2562	47.4807	45.2289	46.9715	48.9945	-0.396071	7.66638	5.65997e-05	5.65997e-05	-0.112432	7.62107	0.426476	0.494772	-0.17473	7.50685	0.154167	0.392478	0.114386	7.77573	0.207239	0.357659
553	CNAG_00642	5.3929	5.55627	3.15455	3.50621	5.05507	4.73705	3.5463	3.77569	-0.144233	5.41186	0.0982363	0.0982363	0.17983	5.37429	0.147778	0.19141	-0.206975	5.12586	0.115903	0.332936	0.122698	5.66283	0.247394	0.407466
554	CNAG_00643	18.8756	17.7995	15.5359	14.7056	15.3818	13.8017	21.7573	24.1864	-0.00944633	5.58061	0.933076	0.933076	0.867661	5.68292	2.74221e-11	9.67628e-11	-0.414566	5.13202	0.00312048	0.0291999	0.467871	6.08539	1.68767e-05	0.000106911
555	CNAG_00644	23.6894	25.4796	20.7359	18.852	27.7561	29.2505	18.9959	20.7855	-0.193119	5.30499	0.0427031	0.0427031	-0.412324	5.37835	0.000660992	0.00121645	0.179017	5.23406	0.178346	0.429042	-0.0345667	5.4525	0.765621	0.881908
556	CNAG_00645	20.9763	23.2539	19.4037	19.2695	25.8255	24.0698	21.6362	24.0553	-0.0581711	4.72998	0.599858	0.599858	-0.0480442	4.86907	0.723459	0.783702	0.137982	4.56924	0.363478	0.645849	0.153885	5.03809	0.165309	0.301507
557	CNAG_00647	16.3558	15.6838	37.3555	41.2522	17.9617	17.2567	65.5815	70.7421	1.4267	4.58077	2.76793e-31	2.76793e-31	1.98542	5.05952	1.11017e-42	2.15292e-41	0.0731552	3.42193	0.724791	0.914461	0.637375	5.66449	2.26949e-09	2.58263e-08
558	CNAG_00648	72.3445	72.3445	33.1534	31.8438	81.1227	87.0833	31.2135	26.8795	-1.23487	5.9763	2.27183e-56	2.27183e-56	-1.7036	6.0969	4.77716e-42	9.11194e-41	0.241071	6.36113	0.0448764	0.184891	-0.221951	5.41949	0.0406791	0.101581
559	CNAG_00649	132.892	120.595	122.466	113.332	104.147	95.1283	124.529	118.849	-0.441324	8.12863	4.14569e-05	4.14569e-05	-0.0595654	7.95564	0.68143	0.74476	-0.347076	7.90921	0.00602712	0.0476529	0.0404532	8.17305	0.670235	0.81165
560	CNAG_00650	14.0076	13.2794	9.64932	10.9297	14.8299	16.5683	10.5642	11.1998	-0.0244527	5.20334	0.833082	0.833082	-0.239372	5.28305	0.0645496	0.0896458	0.19246	5.05212	0.176853	0.427693	-0.0171593	5.43995	0.883755	0.963769
561	CNAG_00651	3.10234	3.14511	2.53579	2.55784	2.94658	3.82336	2.04957	2.00565	0.433214	2.96133	0.026046	0.026046	-0.101248	2.78805	0.693507	0.755587	0.144637	2.52424	0.576307	0.815166	-0.384399	3.20262	0.0447554	0.109762
562	CNAG_00652	21.6464	21.6362	46.3727	45.6341	21.9591	25.0294	32.3014	37.5517	1.14526	5.36177	3.21074e-34	3.21074e-34	0.620001	5.06505	9.51216e-06	2.12119e-05	0.0697622	4.41428	0.67106	0.877995	-0.450125	5.82869	3.17797e-05	0.000192392
563	CNAG_00653	1.26232	1.06522	1.43035	1.58586	1.17209	0.876546	1.63787	1.71853	1.3438	2.50332	4.34705e-08	4.34705e-08	1.54425	2.52186	1.33067e-08	3.78591e-08	-0.130251	1.34139	0.830543	0.970337	0.0754864	3.20918	0.722089	0.849474
564	CNAG_00654	33.788	35.419	26.8028	30.0953	36.8393	43.0589	23.4825	26.1913	-0.263129	4.45142	0.0226302	0.0226302	-0.702564	4.44456	4.49668e-06	1.0332e-05	0.194416	4.42705	0.217191	0.479569	-0.239326	4.46981	0.0770345	0.168758
565	CNAG_00655	6079.82	5634.28	4957.87	5187.63	4649.69	3989.48	4957.87	4957.87	-0.71492	10.9435	1.78823e-10	1.78823e-10	-0.496263	10.7757	0.00187336	0.00328191	-0.251071	10.8736	0.0588908	0.216815	-0.0267924	10.7876	0.769408	0.885012
566	CNAG_00656	2392.63	2235.41	2293.46	2424.46	2004.44	1877.18	2444.94	2392.63	-0.606304	12.2092	1.15457e-07	1.15457e-07	-0.298313	12.1262	0.0593173	0.0830251	-0.20924	12.1158	0.108722	0.319242	0.104395	12.1856	0.254429	0.416197
567	CNAG_00657	4.45958	4.16569	0.297791	1.56142	4.63225	4.06209	2.08935	1.77518	-1.47037	0.258806	0.0100072	0.0100072	-0.549982	0.594254	0.306049	0.370688	0.0330334	0.619071	1	1	0.961971	0.275571	0.091441	0.192971
568	CNAG_00658	14.2903	13.3675	14.0076	16.7355	14.9796	15.5359	16.7239	16.5382	0.480028	4.67624	4.68835e-05	4.68835e-05	0.377053	4.73915	0.00489685	0.00809783	0.136745	4.20341	0.396153	0.676316	0.0392129	5.14726	0.721615	0.849444
569	CNAG_00659	14.3697	12.5018	9.38901	10.5777	11.8325	14.2769	9.6258	9.27036	-0.0115798	2.99859	0.952713	0.952713	-0.0732279	2.86305	0.778945	0.833412	-0.1006	2.70234	0.72619	0.915066	-0.156962	3.16983	0.438767	0.612075
570	CNAG_00660	14.6954	15.6924	12.0013	12.1234	15.7676	12.1234	14.1597	15.1792	0.00496858	5.16281	0.978993	0.978993	0.358426	5.15968	0.0196625	0.0297588	-0.197006	4.80386	0.231857	0.497746	0.162106	5.50448	0.13432	0.258896
571	CNAG_00661	11.8723	13.5591	8.6671	9.25433	11.397	11.7647	11.3623	11.1466	-0.0989191	4.99906	0.350298	0.350298	0.345487	5.01063	0.00685776	0.0110955	-0.231244	4.68035	0.125568	0.349275	0.219011	5.32292	0.0343224	0.0883373
572	CNAG_00662	86.181	92.6425	60.7569	65.3181	90.7548	102.092	66.7413	69.5899	-0.716612	6.63544	1.38921e-20	1.38921e-20	-0.805253	6.72878	5.93016e-11	2.0479e-10	0.124175	6.76429	0.321593	0.601055	0.0413348	6.52763	0.691099	0.827257
573	CNAG_00663	37.7319	42.5613	31.9589	32.42	49.6459	51.1427	19.5185	19.4667	-0.34283	5.9344	3.90758e-05	3.90758e-05	-1.38677	5.87406	5.41141e-33	6.58641e-32	0.330279	6.01599	0.00917191	0.0642512	-0.707775	5.70987	3.45984e-11	4.82713e-10
574	CNAG_00664	0.838534	1.19386	0.616149	0.372534	1.23784	0.590517	0.282909	0.323185	0.0599178	0.955404	1	1	-0.556563	0.598378	0.312881	0.377191	-0.0682341	0.670116	1	1	-0.680233	0.937248	0.131218	0.254611
575	CNAG_00665	84.9381	81.0867	63.3521	59.9757	81.3923	83.4866	76.1497	74.424	-0.639496	7.69609	3.558e-10	3.558e-10	-0.411635	7.77938	0.00333712	0.00564045	-0.0110592	7.71837	0.929776	1	0.222582	7.72212	0.014847	0.043285
576	CNAG_00666	27.966	25.0524	34.1119	33.788	21.9758	21.106	45.272	47.5791	0.383618	7.14092	1.22224e-05	1.22224e-05	1.10849	7.18108	1.80748e-18	1.03569e-17	-0.412193	6.47546	0.00135673	0.0156383	0.31794	7.73826	0.000472503	0.00214583
577	CNAG_00667	21.3793	21.3976	17.4174	18.2367	21.0818	20.5962	18.502	18.1683	-0.0626489	5.54256	0.466947	0.466947	-0.0108709	5.47901	0.934448	0.97215	-0.0872882	5.27013	0.513422	0.772519	-0.0298809	5.755	0.784343	0.896797
578	CNAG_00668	109.09	113.674	86.7499	81.5783	116.79	130.161	94.1508	107.056	-0.669486	7.46866	1.27221e-12	1.27221e-12	-0.668234	7.65774	1.17934e-05	2.60404e-05	0.187994	7.60662	0.142929	0.375074	0.195049	7.46316	0.062326	0.142829
579	CNAG_00669	57.1817	50.5007	66.215	63.822	42.6456	42.2665	88.8408	90.9082	0.118897	5.49795	0.19046	0.19046	0.872456	5.57341	3.70561e-13	1.50516e-12	-0.37568	4.9965	0.00580241	0.0465139	0.383272	6.01217	0.000119773	0.000634599
580	CNAG_00670	3.74874	2.37494	7.88471	9.10396	1.61309	1.27741	11.326	11.5557	2.15588	3.50272	3.90903e-27	3.90903e-27	3.5762	3.64001	3.21085e-49	8.49961e-48	-1.11031	1.33877	0.00412867	0.0365474	0.313482	4.50738	0.0168101	0.0481215
581	CNAG_00671	43.765	44.4291	52.1277	49.7041	46.2836	51.1106	41.0154	44.3706	0.0931204	6.83101	0.200158	0.200158	-0.344792	6.7426	0.00475302	0.00787706	0.130989	6.58475	0.280249	0.555234	-0.301234	6.98914	0.00113119	0.00463256
582	CNAG_00672	2851.4	3031.21	3001.03	3193.22	2730.16	2534.71	2830.33	2806.38	-0.572997	11.3617	8.58523e-07	8.58523e-07	-0.427025	11.2343	0.00647149	0.0105071	-0.184304	11.267	0.161558	0.403142	-0.0325042	11.2891	0.722854	0.849656
583	CNAG_00673	120.595	128.631	122.049	116.078	127.691	129.698	102.144	95.6356	-0.39003	7.09861	7.1226e-07	7.1226e-07	-0.752635	7.04276	4.86658e-10	1.5635e-09	0.0945984	7.07098	0.432061	0.710274	-0.261977	7.02952	0.00254149	0.0095026
584	CNAG_00674	13.241	12.1578	34.858	36.2658	12.5533	15.7755	30.36	30.0742	1.70993	5.66944	9.86918e-76	9.86918e-76	1.27983	5.46046	3.60508e-20	2.27754e-19	0.134532	4.33578	0.439529	0.717564	-0.290384	6.34923	0.00413852	0.0144786
585	CNAG_00675	40.2064	42.341	51.8126	46.2934	38.1083	34.7986	63.8865	60.1953	0.185218	6.21521	0.0274722	0.0274722	0.638559	6.22655	1.49234e-07	3.92063e-07	-0.248439	5.73342	0.0544259	0.207624	0.210788	6.66558	0.0357997	0.091497
586	CNAG_00676	38.5476	38.3851	44.4008	52.869	36.7198	41.7719	48.5302	41.4601	0.270823	4.94596	0.0150262	0.0150262	0.086764	4.84485	0.54718	0.617018	0.00917241	4.53598	0.960074	1	-0.169161	5.23624	0.154193	0.286876
587	CNAG_00677	22.0217	25.1801	25.342	24.6977	24.0965	22.8885	37.447	35.3591	0.229895	5.01619	0.0302858	0.0302858	0.675002	5.22366	8.80969e-08	2.35353e-07	-0.0528406	4.5999	0.743201	0.924091	0.398362	5.5844	0.000105316	0.000564006
588	CNAG_00678	79.2765	75.8583	101.665	97.0447	78.7875	74.9348	65.6289	63.0197	0.112068	7.36742	0.204877	0.204877	-0.522419	7.04382	1.47719e-05	3.23097e-05	-0.01814	7.03549	0.881895	0.995905	-0.646939	7.39019	1.91116e-11	2.74341e-10
589	CNAG_00679	6.27286	4.878	2.84466	3.41223	5.564	11.9423	2.68953	1.57283	-0.225088	1.38784	0.51298	0.51298	-1.5277	1.53549	0.00023435	0.000453838	0.729921	1.63683	0.0653941	0.231221	-0.567058	1.29697	0.123963	0.243657
590	CNAG_00680	28.8449	27.4758	32.46	33.8118	23.1722	21.1545	52.1277	57.4937	0.297664	5.52621	0.000605304	0.000605304	1.27565	5.7334	2.72696e-23	2.03049e-22	-0.420416	4.90433	0.00271823	0.026357	0.563066	6.22108	1.07672e-07	9.74785e-07
591	CNAG_00681	37.3797	36.1658	21.5854	23.9567	33.4259	29.9528	38.5129	43.0236	-0.646359	6.34604	1.95433e-16	1.95433e-16	0.294987	6.54029	0.0212239	0.031976	-0.263888	6.26	0.0366718	0.161559	0.682905	6.64263	8.84065e-11	1.16569e-09
592	CNAG_00682	22.3944	23.074	19.0475	18.8941	24.7108	28.6398	16.4049	14.4374	-0.107435	6.95213	0.13286	0.13286	-0.654164	6.92786	5.43674e-07	1.36104e-06	0.222258	6.85788	0.0788441	0.259043	-0.318559	7.00614	0.000345875	0.00161285
593	CNAG_00683	24.1953	26.2098	14.6747	14.8799	28.0643	30.8006	15.0518	15.0747	-0.613764	5.73905	2.46926e-14	2.46926e-14	-0.853813	5.81088	5.2416e-13	2.10693e-12	0.163085	5.85296	0.198327	0.455243	-0.0713032	5.64308	0.49613	0.66642
594	CNAG_00684	237.772	251.358	225.193	236.14	280.151	266.552	211.329	206.819	-0.511419	7.75835	2.90681e-07	2.90681e-07	-0.969979	7.78083	6.63425e-12	2.45157e-11	0.198152	7.83548	0.103783	0.309837	-0.254687	7.62208	0.00437083	0.0151845
595	CNAG_00685	47.0826	49.814	41.3608	44.3458	46.5109	49.2083	37.8183	37.3927	-0.269192	6.92204	0.000587865	0.000587865	-0.501449	6.80417	2.04577e-05	4.41086e-05	-0.012857	6.78518	0.920249	1	-0.23934	6.92913	0.00877891	0.0275876
596	CNAG_00686	1020.16	1094.08	1206.81	1167.76	1362.21	1642.69	691.445	654.179	-0.686366	10.4582	8.07713e-09	8.07713e-09	-2.03655	10.5371	2.47282e-36	3.42944e-35	0.465592	10.7495	0.000540518	0.00791932	-0.878442	9.96006	2.14146e-21	6.83891e-20
597	CNAG_00687	4.73705	4.65856	5.85501	5.3354	4.82889	3.55131	5.99416	6.61143	0.877586	4.67668	2.7137e-14	2.7137e-14	1.13028	4.68879	1.74676e-12	6.7561e-12	-0.149046	3.80515	0.44331	0.720766	0.109197	5.3174	0.323985	0.494325
598	CNAG_00688	31.6898	36.6308	24.8231	35.6481	39.2255	38.7793	39.1222	38.0932	-0.16851	4.65925	0.26226	0.26226	-0.107023	4.85615	0.414607	0.482368	0.168593	4.57233	0.278842	0.553077	0.235433	4.95967	0.106519	0.216467
599	CNAG_00689	31.9437	34.1254	47.5422	43.8693	35.659	39.0749	47.1771	41.3018	0.426168	5.91498	2.9219e-07	2.9219e-07	0.148687	5.90435	0.227477	0.284224	0.156248	5.49043	0.232764	0.49831	-0.115404	6.29878	0.296133	0.462728
600	CNAG_00690	79.9428	82.7761	72.1768	73.7965	73.7699	68.3117	81.7648	75.8205	-0.341083	6.82069	2.15757e-06	2.15757e-06	-0.130819	6.75303	0.282445	0.345161	-0.165709	6.64384	0.174073	0.424067	0.0504433	6.9299	0.582169	0.743036
601	CNAG_00691	27.3468	28.3962	22.7056	23.4594	32.5126	39.5092	20.4973	23.1084	-0.176359	5.04138	0.070708	0.070708	-0.706493	5.19192	5.85168e-07	1.45602e-06	0.392602	5.07896	0.00743615	0.0551336	-0.131903	5.15051	0.219876	0.373542
602	CNAG_00692	27.0241	25.6759	13.9437	13.9598	29.1367	34.3086	14.9205	14.992	-0.730917	5.20569	3.55629e-15	3.55629e-15	-0.996327	5.38593	2.19015e-14	9.63834e-14	0.274784	5.43303	0.0470743	0.19021	0.0147585	5.09031	0.901467	0.975622
603	CNAG_00693	9.7347	9.01292	12.9013	12.3331	11.2671	11.2274	14.1169	14.5353	0.889349	5.35333	1.68319e-20	1.68319e-20	0.708828	5.47675	4.72408e-09	1.40013e-08	0.25951	4.6826	0.0727128	0.246952	0.0843765	5.99473	0.402773	0.576503
604	CNAG_00694	111.249	113.092	88.171	92.3963	103.045	100.103	98.5775	94.8566	-0.568031	8.07177	2.11707e-08	2.11707e-08	-0.412202	8.04071	0.00379485	0.00638159	-0.0952401	8.02239	0.434748	0.713007	0.066246	8.05681	0.469876	0.641067
605	CNAG_00695	20.9307	25.0386	27.6632	25.8085	23.5642	23.0299	15.3393	16.8423	0.319165	5.23961	0.00274336	0.00274336	-0.365921	4.82991	0.00614528	0.0100125	-0.0434746	4.77607	0.801511	0.956286	-0.722556	5.31654	2.02281e-11	2.88582e-10
606	CNAG_00696	18.471	20.1016	23.1388	25.614	24.2635	31.5035	8.71959	7.90259	0.52537	6.36582	7.09418e-10	7.09418e-10	-1.55388	6.04958	1.02049e-24	8.16623e-24	0.589584	6.12659	0.000110158	0.00235252	-1.48376	6.28872	4.05008e-39	2.99965e-37
607	CNAG_00697	120.719	121.422	105.119	105.693	122.662	113.205	115.805	110.824	-0.506246	7.7148	2.48057e-07	2.48057e-07	-0.392248	7.72981	0.00603403	0.00984507	-0.0326997	7.67133	0.792916	0.951585	0.0869939	7.74754	0.332471	0.503406
608	CNAG_00698	16.036	15.7633	30.3298	30.7811	15.7818	16.8797	34.2309	34.0054	1.13937	5.90523	7.96237e-44	7.96237e-44	1.17402	5.93799	3.32577e-23	2.47372e-22	0.0255108	4.94558	0.853427	0.981459	0.0657188	6.62036	0.502957	0.671938
609	CNAG_00699	7.17539	7.81943	2.7697	2.72467	9.71995	9.71995	3.08642	3.29255	-0.885935	4.3911	3.30761e-14	3.30761e-14	-1.08623	4.70152	1.22147e-15	5.83656e-15	0.375872	4.74532	0.00791761	0.0577198	0.181299	4.28054	0.197466	0.344034
610	CNAG_00700	219.067	189.91	272.619	269.909	183.759	148.866	375.455	396.847	-0.0838061	8.95866	0.467545	0.467545	0.609063	9.04111	0.000148108	0.000293184	-0.292924	8.59683	0.036991	0.162623	0.405315	9.39089	1.07396e-05	7.09386e-05
611	CNAG_00701	62.9018	65.6289	105.428	112.7	60.3949	54.7154	116.992	116.139	0.504127	7.33799	1.42655e-09	1.42655e-09	0.752263	7.3079	1.27916e-08	3.64234e-08	-0.175375	6.70826	0.155966	0.395424	0.0783723	7.85744	0.389393	0.563256
612	CNAG_00702	37.3152	37.7319	90.9082	93.5308	37.5852	30.7811	109.513	107.901	1.12404	6.74839	1.68929e-54	1.68929e-54	1.53477	6.81013	2.31928e-29	2.3572e-28	-0.22145	5.68985	0.117188	0.334459	0.194843	7.53848	0.0322851	0.0836889
613	CNAG_00703	3661.39	3661.39	4251.42	4406.88	3493.31	3266.74	4649.69	4406.88	-0.41528	10.6622	0.000254515	0.000254515	-0.204956	10.546	0.192496	0.244153	-0.2067	10.4917	0.116843	0.333868	0.00918358	10.7029	0.921544	0.988261
614	CNAG_00704	6.61143	6.37336	9.0213	9.72663	7.04454	6.56419	10.699	10.0892	1.07475	5.37912	3.38513e-29	3.38513e-29	1.05561	5.41277	2.18523e-17	1.17208e-16	0.0648367	4.47937	0.674315	0.880147	0.051341	6.05988	0.638056	0.785916
615	CNAG_00705	124.66	122.294	103.167	102.757	107.493	102.217	107.15	104.834	-0.553476	7.44217	6.29358e-10	6.29358e-10	-0.319748	7.33172	0.0124615	0.0194522	-0.211012	7.33456	0.0825146	0.266149	0.0283947	7.41888	0.769383	0.885012
616	CNAG_00706	26.9341	23.9104	47.0869	40.8987	20.5592	13.6487	62.033	70.2744	0.813042	5.85773	1.84224e-18	1.84224e-18	1.93627	6.00332	3.10435e-25	2.54564e-24	-0.663381	4.81862	0.0012022	0.0142827	0.465128	6.68929	1.43865e-05	9.27397e-05
617	CNAG_00707	116.078	90.8103	132.652	124.839	93.9231	78.5619	162.242	167.664	0.00309099	5.98798	0.985163	0.985163	0.570769	6.01517	8.84487e-06	1.97936e-05	-0.290277	5.58576	0.0682202	0.237475	0.28278	6.39429	0.00682612	0.0221658
618	CNAG_00708	63.4539	66.1664	80.3543	82.7761	62.2521	53.3084	89.0949	76.9502	0.137038	6.38625	0.0672096	0.0672096	0.26824	6.28563	0.0446709	0.0639257	-0.167851	5.96841	0.218015	0.48078	-0.0307254	6.69126	0.766112	0.882328
619	CNAG_00709	37.8894	39.7418	56.7661	60.2816	42.4073	41.2522	51.6202	47.9405	0.468106	5.69962	1.80428e-08	1.80428e-08	0.101334	5.55766	0.403037	0.471271	0.076347	5.20757	0.567382	0.809378	-0.284634	6.01958	0.00681283	0.0221433
620	CNAG_00710	36.6475	37.7021	34.1475	35.5658	43.5993	48.2976	26.0722	19.8827	-0.123799	6.13891	0.103144	0.103144	-1.04633	6.06935	3.06928e-14	1.33887e-13	0.318609	6.10647	0.0116678	0.0747984	-0.597933	6.068	1.34032e-06	1.02881e-05
621	CNAG_00711	17.8947	19.281	39.3514	40.8873	24.5219	33.2591	16.8239	16.2913	1.24422	5.47927	5.54926e-40	5.54926e-40	-0.682351	5.06919	3.00453e-05	6.36178e-05	0.708923	4.81937	6.47372e-05	0.00154349	-1.21173	5.70025	5.18668e-28	2.39137e-26
622	CNAG_00712	17.0794	18.43	25.4193	25.3925	16.3973	17.1569	27.1227	26.8154	0.735388	5.14551	5.959e-14	5.959e-14	0.839864	5.10057	4.11013e-11	1.43432e-10	-0.101368	4.39399	0.532274	0.784606	0.0089139	5.69585	0.937729	0.998084
623	CNAG_00713	86.3293	82.9929	90.6197	81.6872	90.6197	94.4496	74.5316	67.5756	-0.204329	6.71185	0.00760293	0.00760293	-0.684931	6.67256	1.01714e-08	2.92133e-08	0.172628	6.63912	0.139766	0.370043	-0.302168	6.7244	0.00305289	0.0111279
624	CNAG_00714	22.2063	21.0738	20.867	20.7855	21.6607	19.9215	22.5103	19.9641	0.114315	4.95958	0.26674	0.26674	0.151962	4.90629	0.262991	0.32406	-0.0688862	4.6009	0.662673	0.873053	-0.0255703	5.25342	0.822154	0.924392
625	CNAG_00715	264.566	287.466	244.053	289.065	290.834	256.591	308.545	308.545	-0.499594	6.20453	4.77629e-09	4.77629e-09	-0.429147	6.26912	0.000272447	0.000523683	0.0321637	6.19852	0.806522	0.958424	0.108464	6.25989	0.305654	0.472602
626	CNAG_00716	1732.64	1962.92	1709.75	1802.21	1927.89	1819.94	1913.68	1836.44	-0.836884	9.90138	2.07893e-11	2.07893e-11	-0.720118	9.95021	2.79224e-06	6.52774e-06	0.00812861	10.0023	0.953574	1	0.130827	9.75028	0.149803	0.280962
627	CNAG_00717	20.3636	18.514	23.6579	21.6362	23.4204	23.8549	14.1631	14.6067	0.387144	5.0622	0.000276333	0.000276333	-0.545729	4.83567	2.80919e-05	5.96995e-05	0.265092	4.71493	0.067058	0.234956	-0.662412	5.18799	3.19392e-10	4.02827e-09
628	CNAG_00718	21.505	18.7216	22.4678	19.4037	20.2394	18.6964	19.0152	19.0475	0.202325	5.79619	0.0632214	0.0632214	0.156436	5.62775	0.185365	0.235925	-0.137181	5.35546	0.348572	0.63049	-0.177531	6.0573	0.11468	0.229605
629	CNAG_00719	51.1106	49.5628	96.5754	101.608	43.8295	34.6171	58.6115	67.4727	0.738792	7.50582	2.2219e-14	2.2219e-14	0.529317	6.90397	0.000468014	0.000874951	-0.466785	6.60245	0.00110271	0.0133283	-0.671054	7.77862	2.22595e-11	3.16266e-10
630	CNAG_00720	25.4626	28.7674	619.875	688.461	19.8096	19.0951	47.8914	52.7362	4.20018	8.50897	1.28751e-223	1.28751e-223	1.39873	5.51522	1.51974e-27	1.3885e-26	-0.593631	4.69546	6.97496e-05	0.00161328	-3.38961	8.80161	9.55875e-224	1.33096e-220
631	CNAG_00721	59.0208	64.7982	63.9918	56.3195	59.3629	51.3814	76.9502	77.9133	-0.235531	6.91862	0.00562261	0.00562261	0.248805	6.95884	0.0560513	0.0786911	-0.20559	6.67334	0.114797	0.330941	0.284804	7.2071	0.00233126	0.00884507
632	CNAG_00722	141.381	135.048	123.417	140.989	124.207	101.777	157.511	151.797	-0.390995	6.67712	3.28872e-07	3.28872e-07	0.0544426	6.61094	0.687055	0.750083	-0.281217	6.47053	0.0373222	0.163522	0.169767	6.82196	0.0795338	0.172982
633	CNAG_00723	2.18883	1.57099	7.39769	6.60196	2.7697	2.12171	6.84521	5.71178	2.62873	2.80414	7.93638e-24	7.93638e-24	1.93486	2.65873	8.36968e-13	3.30515e-12	0.456912	0.933218	0.315016	0.593703	-0.230767	3.5745	0.209048	0.359801
634	CNAG_00726	1.01155	0.804885	0.629718	0.794734	1.17822	0.789609	0.794734	0.94088	0.695779	0.369376	0.179262	0.179262	0.716453	0.566167	0.177569	0.226749	0.219296	-0.0968227	0.842441	0.976421	0.246716	0.917942	0.700625	0.833519
635	CNAG_00727	94.7393	98.5057	17.6504	11.9221	114.473	126.484	8.81969	13.1341	-2.71432	6.95324	1.06557e-122	1.06557e-122	-3.5444	7.25199	1.2915e-86	2.24786e-84	0.370303	7.72053	0.00330408	0.030508	-0.454158	5.12819	0.0151026	0.0439016
636	CNAG_00728	5.89704	6.46044	2.91103	2.50674	5.08622	6.43074	2.81677	2.84466	-0.557306	3.15591	0.00194623	0.00194623	-0.438491	3.0994	0.0406368	0.058562	-0.113297	3.12787	0.637302	0.856955	0.0110849	3.15163	1	1
637	CNAG_00729	1.99456	1.99911	2.30054	0.744759	1.12703	0.534946	2.38103	3.86825	0.449036	-0.125626	0.681716	0.681716	2.64579	0.269539	0.000290926	0.000557507	-1.24202	-0.818066	0.232253	0.498019	0.95083	0.676912	0.0688711	0.154273
638	CNAG_00730	87.8884	78.4523	104.987	97.8942	69.5464	60.5168	132.427	139.323	0.000217652	8.76525	0.999736	0.999736	0.730256	8.79468	1.92575e-06	4.5711e-06	-0.379218	8.32358	0.00425115	0.0373693	0.356369	9.21181	0.000145102	0.000751398
639	CNAG_00732	90.6197	94.0237	52.7639	44.1635	100.177	117.153	35.6835	35.0813	-1.11648	6.83906	2.6313e-39	2.6313e-39	-1.85144	6.87862	5.55996e-44	1.15204e-42	0.234933	7.17036	0.0648689	0.230652	-0.494164	6.22901	1.58401e-05	0.00010108
640	CNAG_00733	38.0765	38.7793	61.9534	60.1953	35.1258	28.6916	74.9622	77.2421	0.550139	6.62936	7.54604e-14	7.54604e-14	1.14242	6.65789	1.06023e-16	5.47574e-16	-0.349156	5.8903	0.0141442	0.0858518	0.248759	7.2526	0.00575292	0.019265
641	CNAG_00734	39.8406	38.1571	31.5035	26.6404	35.2666	30.2478	35.3163	39.2899	-0.42841	5.2251	2.79072e-05	2.79072e-05	0.170207	5.1615	0.215698	0.270965	-0.368044	5.00648	0.0112866	0.0736078	0.235954	5.39259	0.0417658	0.103552
642	CNAG_00735	68.3679	54.3585	51.4494	42.0122	58.7802	54.9409	63.6342	69.0718	-0.539721	7.23245	5.68728e-06	5.68728e-06	-0.0460121	7.35463	0.734171	0.792941	-0.103267	7.17038	0.458107	0.732173	0.396019	7.41485	0.000397528	0.00182318
643	CNAG_00736	13.1716	12.9112	18.9145	20.655	13.1654	13.9005	17.1412	17.9849	0.915182	5.5706	6.957e-24	6.957e-24	0.675363	5.43264	3.02923e-08	8.39886e-08	0.0325916	4.76702	0.818793	0.962912	-0.201626	6.08316	0.0606617	0.139705
644	CNAG_00737	12.9013	12.5533	11.3054	13.6975	11.6796	11.9464	12.9986	14.4024	0.359146	5.40775	0.000490544	0.000490544	0.563101	5.33978	9.84079e-06	2.19027e-05	-0.183286	4.8543	0.18701	0.440299	0.0260428	5.83145	0.831483	0.930577
645	CNAG_00738	1.34843	1.67554	4.4171	3.53304	1.43035	1.59227	2.52125	4.82889	2.16402	0.796378	1.90114e-05	1.90114e-05	1.94408	0.725864	0.000373355	0.000705755	0.100186	-0.603092	1	1	-0.114047	1.48899	0.84465	0.93877
646	CNAG_00739	54.7656	58.7169	57.8017	59.3945	59.502	64.9948	53.2169	55.3192	-0.0938267	6.4773	0.231379	0.231379	-0.449471	6.48519	0.000147812	0.000292759	0.176989	6.35285	0.156653	0.395954	-0.1728	6.60519	0.0787032	0.171765
647	CNAG_00740	17.8462	17.4086	11.1246	10.8594	16.6989	17.1321	13.4129	13.7233	-0.360533	6.56809	7.38585e-07	7.38585e-07	-0.0703523	6.59166	0.549978	0.619971	-0.113769	6.42556	0.346022	0.627672	0.181897	6.73615	0.0419086	0.103832
648	CNAG_00741	334.971	329.592	679.404	667.518	329.592	318.204	542.592	518.666	0.28853	9.6392	0.00763543	0.00763543	-0.0584279	9.459	0.692998	0.75515	0.00540075	9.225	0.964563	1	-0.335744	9.87447	0.00017946	0.000908655
649	CNAG_00742	41.2522	41.7719	48.1275	45.9648	41.0653	37.4607	57.4937	62.3202	0.0804382	6.26739	0.290869	0.290869	0.444656	6.36008	0.000386558	0.000729525	-0.106082	5.90933	0.414929	0.693573	0.263768	6.6996	0.00699649	0.0226556
650	CNAG_00743	94.1508	84.5335	86.181	88.2973	72.5538	54.0508	119.126	124.357	-0.303427	7.42762	0.00121102	0.00121102	0.653541	7.41284	7.72808e-05	0.000157318	-0.527159	7.07238	0.000506863	0.00755627	0.435138	7.76375	1.67146e-06	1.26349e-05
651	CNAG_00744	10.0449	9.34909	25.565	25.1591	10.4776	10.9297	22.9738	23.055	1.7477	5.29074	9.3931e-68	9.3931e-68	1.40341	5.1502	1.15538e-26	1.01819e-25	0.144695	3.92774	0.410479	0.690279	-0.194135	6.01344	0.0491548	0.118537
652	CNAG_00745	64.5318	63.3521	35.9228	35.0813	71.8939	81.7201	23.1722	21.106	-0.973362	7.54549	8.22299e-23	8.22299e-23	-1.91661	7.53861	9.33707e-37	1.3348e-35	0.251883	7.83076	0.0490131	0.194543	-0.685626	6.94632	4.17052e-14	8.15594e-13
653	CNAG_00746	92.1917	87.433	111.919	105.659	81.8079	85.4121	110.234	114.055	-0.0105934	7.6938	0.920022	0.920022	0.125589	7.65293	0.370514	0.438619	-0.107158	7.3825	0.37877	0.660176	0.0347424	7.9633	0.708351	0.838868
654	CNAG_00747	315.007	318.204	242.885	248.062	315.007	298.531	269.909	272.232	-0.837193	9.0186	1.45382e-15	1.45382e-15	-0.804612	9.04083	3.9452e-08	1.08951e-07	0.0122481	9.12333	0.919425	1	0.0505395	8.82773	0.57711	0.739253
655	CNAG_00748	10.4934	8.98494	13.3449	13.1061	6.9448	9.19681	12.5974	11.2274	0.876209	3.82423	3.1855e-09	3.1855e-09	0.970514	3.57374	8.54187e-07	2.08965e-06	-0.311402	2.88167	0.19159	0.446702	-0.212048	4.29485	0.129303	0.251735
656	CNAG_00749	1.44762	2.53579	4.55929	4.97734	1.68489	2.30888	4.36133	5.52465	2.01943	2.38127	3.96033e-13	3.96033e-13	1.90826	2.39146	3.17537e-10	1.0374e-09	0.110348	0.843293	0.897059	1	0.00503456	3.17345	1	1
657	CNAG_00750	45.0442	44.3285	96.2346	111.119	40.8679	36.6845	138.075	127.396	1.01155	5.34531	2.74903e-23	2.74903e-23	1.56162	5.47218	1.07341e-32	1.29069e-31	-0.255272	4.3374	0.109975	0.321564	0.300502	6.13916	0.00595943	0.019861
658	CNAG_00751	5.10869	5.95326	2.05434	2.79856	6.31234	5.77619	3.39355	2.79856	-0.508568	1.05482	0.21287	0.21287	-0.407088	1.23083	0.313702	0.378115	0.150857	1.13524	0.725737	0.914826	0.258599	1.19698	0.568366	0.731551
659	CNAG_00752	27.4018	25.9326	13.8427	13.0404	22.5103	21.3942	18.444	20.1016	-0.784664	4.99509	1.10247e-15	1.10247e-15	-0.0523237	5.01533	0.694632	0.756575	-0.321966	4.95395	0.0199728	0.108127	0.415827	5.06561	0.000125744	0.000661702
660	CNAG_00753	23.9185	25.235	16.9377	17.4883	25.4796	21.2103	20.5962	20.3636	-0.346852	6.66702	2.4444e-06	2.4444e-06	-0.0779868	6.68113	0.56815	0.637772	-0.113096	6.5184	0.414692	0.693573	0.161599	6.83131	0.0737442	0.163194
661	CNAG_00754	210.596	197.148	216.059	218.396	176.267	137.373	264.566	271.291	-0.340904	8.84197	0.00102731	0.00102731	0.239621	8.75523	0.148283	0.192028	-0.370647	8.56667	0.0100704	0.0687355	0.215505	9.03283	0.0153832	0.0445869
662	CNAG_00755	4.82076	4.35069	9.9353	10.4604	3.41223	2.51129	9.42023	11.0636	1.76042	4.3193	8.82524e-38	8.82524e-38	2.30648	4.13142	1.52332e-31	1.72445e-30	-0.625396	2.60113	0.0111879	0.0733431	-0.0742632	5.07774	0.541501	0.706906
663	CNAG_00756	28.0643	28.266	27.6916	27.2477	33.5703	35.7972	25.2213	22.3683	0.0308066	4.64433	0.791734	0.791734	-0.523019	4.67378	0.000126983	0.000252949	0.307759	4.52544	0.0363573	0.16047	-0.240368	4.79868	0.0397991	0.0996696
664	CNAG_00757	18.7942	18.3459	11.9865	13.9261	19.9715	21.952	11.5832	12.1137	-0.235812	6.06032	0.00519888	0.00519888	-0.59054	6.05972	8.66484e-07	2.11888e-06	0.159301	5.99779	0.211106	0.470962	-0.189964	6.11002	0.089172	0.189906
665	CNAG_00758	4.77754	4.48369	7.64443	7.04454	4.76309	4.34255	8.22155	6.59728	1.26994	4.65186	1.68195e-25	1.68195e-25	1.23287	4.5788	1.46338e-14	6.5308e-14	-0.0285037	3.55974	0.934339	1	-0.059998	5.31647	0.62509	0.776417
666	CNAG_00759	0.616149	0.473231	0.732915	0.850332	0.637341	1.13683	0.777513	0.640746	1.72734	0.49582	0.00181037	0.00181037	0.688985	0.533643	0.168803	0.216309	0.830981	-0.300791	0.27736	0.550921	-0.198357	1.07077	0.628324	0.777393
667	CNAG_00760	21.189	20.1173	43.0903	42.7251	19.4717	21.3358	42.4073	41.1742	1.11654	6.14889	7.58567e-45	7.58567e-45	1.08661	6.03242	2.28755e-19	1.39091e-18	-0.0813004	5.15552	0.554813	0.800654	-0.105785	6.776	0.245946	0.406042
668	CNAG_00761	90.4041	82.0215	95.2019	95.4643	74.5316	74.2444	98.4546	89.7288	-0.0665736	6.17951	0.396921	0.396921	0.0515861	6.04724	0.668736	0.733243	-0.190071	5.85916	0.128347	0.352544	-0.0663934	6.37191	0.528421	0.695829
669	CNAG_00762	16.1256	14.132	21.0174	21.0554	10.4058	7.12844	30.8006	32.42	0.729114	4.85614	1.25546e-11	1.25546e-11	2.12297	4.95436	4.83804e-39	7.86973e-38	-0.93137	3.77293	5.87282e-06	0.000274347	0.467824	5.64882	5.54907e-06	3.8594e-05
670	CNAG_00764	26.8925	27.5853	32.42	31.5912	19.9482	13.0634	45.5201	46.9715	0.290247	6.61235	8.36427e-05	8.36427e-05	1.55509	6.58192	1.49353e-16	7.612e-16	-0.864057	5.82469	7.28611e-06	0.000311202	0.406592	7.21803	2.56016e-06	1.87817e-05
671	CNAG_00765	16.7425	15.516	46.6034	43.9907	16.9308	19.7952	43.7136	42.7015	1.60214	5.12156	1.14811e-48	1.14811e-48	1.32507	5.0173	2.02489e-21	1.36074e-20	0.125799	3.86005	0.504194	0.768096	-0.146044	5.83246	0.157561	0.291352
672	CNAG_00766	21.8045	20.6366	11.338	10.6895	31.1125	42.9226	5.03357	3.92478	-0.663572	5.48844	4.28306e-14	4.28306e-14	-2.87628	5.86229	7.46534e-56	2.62493e-54	0.922283	6.07225	1.73677e-08	4.7067e-06	-1.28483	4.89791	1.16336e-25	4.73646e-24
673	CNAG_00768	29.4828	26.8154	25.9453	27.1016	30.2157	34.1872	14.4806	13.3011	-0.0497006	6.26049	0.565413	0.565413	-1.12075	5.97078	3.1114e-20	1.97462e-19	0.162479	6.10551	0.221202	0.484737	-0.903332	6.11158	1.32334e-17	3.30218e-16
674	CNAG_00769	29.3868	27.3388	36.7425	37.6346	30.164	36.7659	31.8088	32.174	0.3804	6.42845	2.2375e-06	2.2375e-06	-0.0981194	6.35346	0.457684	0.5272	0.191028	6.05118	0.179147	0.429927	-0.282255	6.71928	0.0024388	0.00917779
675	CNAG_00770	20.7142	23.055	29.8389	30.8358	20.229	18.9481	27.8086	25.614	0.574908	6.40682	1.34497e-11	1.34497e-11	0.558238	6.17335	3.55862e-06	8.25562e-06	-0.215577	5.71169	0.113675	0.328384	-0.226183	6.79957	0.0154013	0.0446209
676	CNAG_00771	1510.03	1422.25	1819.94	1747.08	1206.81	980.686	1747.08	1709.75	-0.469751	10.6398	2.1951e-05	2.1951e-05	-0.18913	10.4595	0.233966	0.29186	-0.301164	10.4492	0.024531	0.124297	-0.0148593	10.6369	0.867933	0.953002
677	CNAG_00772	119.327	109.742	179.006	165.164	108.762	113.559	154.966	149.471	0.190382	7.26624	0.0277682	0.0277682	0.047614	7.13354	0.700211	0.762033	-0.0516984	6.87529	0.671111	0.877995	-0.188772	7.52091	0.0472214	0.114521
678	CNAG_00773	14.3484	12.4072	9.79064	10.7855	13.5533	15.2668	9.45276	8.57602	0.0652414	4.29299	0.627773	0.627773	-0.342896	4.21432	0.0278327	0.0412192	0.137697	4.06505	0.440222	0.717757	-0.265104	4.45053	0.0534853	0.126796
679	CNAG_00774	168.602	166.786	183.011	187.829	140.39	114.055	229.708	248.291	-0.278654	8.25653	0.00560485	0.00560485	0.398168	8.17854	0.0133364	0.0207066	-0.423645	7.93119	0.00225251	0.0228087	0.258734	8.50561	0.00544571	0.0183421
680	CNAG_00775	35.7972	34.7293	46.3389	45.7185	28.24	22.4382	56.8946	61.0855	0.321512	6.31928	1.6706e-05	1.6706e-05	1.15734	6.2619	7.55424e-16	3.66244e-15	-0.584527	5.61744	8.47101e-05	0.00189023	0.256741	6.8535	0.0055781	0.0187517
681	CNAG_00776	764.125	679.404	1020.16	980.686	715.081	824.328	884.586	918.84	-0.398761	10.0007	0.000691342	0.000691342	-0.799347	10.0779	6.42742e-07	1.58905e-06	0.240895	10.0481	0.0760234	0.253606	-0.15411	9.97106	0.101649	0.209003
682	CNAG_00777	24.2123	25.8714	14.2425	15.906	25.6851	29.0645	14.7151	14.1893	-0.563961	6.76345	4.26434e-14	4.26434e-14	-0.803194	6.75711	9.72911e-11	3.3138e-10	0.087175	6.80951	0.484743	0.753478	-0.146335	6.65226	0.140329	0.267296
683	CNAG_00778	9.44401	10.4479	11.7968	13.1494	11.3765	13.7817	10.594	10.2351	0.767312	5.69066	2.00442e-17	2.00442e-17	0.110417	5.61596	0.408067	0.476112	0.3298	5.14326	0.027083	0.132596	-0.32132	6.10221	0.00271048	0.0100268
684	CNAG_00779	1260.71	1281.84	1592.59	1642.69	1167.76	912.505	1897.29	1787.07	-0.374401	10.281	0.000670514	0.000670514	-0.0556883	10.2596	0.739639	0.797609	-0.165676	10.1121	0.24187	0.510737	0.15869	10.4218	0.0903679	0.191636
685	CNAG_00780	10.5716	8.79967	21.9758	21.0994	7.65038	6.38586	12.8416	12.3797	1.48648	5.44656	3.41714e-44	3.41714e-44	1.25433	4.72028	6.03403e-18	3.3314e-17	-0.549342	3.97057	0.00376048	0.0339125	-0.776264	5.87316	4.47562e-14	8.7037e-13
686	CNAG_00781	153.825	185.879	293.06	352.544	172.258	164.089	203.666	218.881	0.440767	6.27054	1.97537e-05	1.97537e-05	-0.237108	5.94365	0.0389724	0.0563384	0.0427475	5.78096	0.772235	0.940405	-0.62921	6.43856	2.90539e-09	3.26774e-08
687	CNAG_00782	9.51635	9.2911	10.8842	12.7839	10.0394	10.9977	10.3727	11.5864	0.796022	4.95242	3.1329e-12	3.1329e-12	0.469815	4.88401	0.00077487	0.00141634	0.152844	4.28541	0.326753	0.60636	-0.167943	5.43448	0.149055	0.280306
688	CNAG_00783	31.481	31.0465	44.474	45.2488	33.2591	31.3816	39.864	41.2522	0.528595	5.60858	4.40725e-10	4.40725e-10	0.24937	5.48167	0.0407102	0.0586436	0.0473155	5.06413	0.731488	0.917424	-0.226241	5.97741	0.0226424	0.0619396
689	CNAG_00784	19.9482	22.4073	14.7637	15.7103	19.4947	18.5643	21.4119	21.6982	-0.242758	4.19713	0.0612856	0.0612856	0.361194	4.29253	0.0160603	0.0246281	-0.236491	3.95399	0.175595	0.426354	0.37338	4.53793	0.00326077	0.0117869
690	CNAG_00785	444.009	433.723	573.793	604.57	346.492	267.638	769.382	783.562	-0.235521	10.6729	0.0327681	0.0327681	0.506195	10.5936	0.00420072	0.00701666	-0.464271	10.3083	0.00235057	0.0235124	0.283044	10.9569	0.0016487	0.00648856
691	CNAG_00786	46.2069	51.7161	56.4885	59.5644	40.8873	47.1771	63.6608	70.684	0.122931	4.94179	0.261102	0.261102	0.416504	4.9242	0.00323016	0.00547162	-0.182134	4.52546	0.262795	0.534965	0.117195	5.31169	0.289954	0.456255
692	CNAG_00787	9.82825	12.2114	8.94689	9.95305	12.8824	13.911	8.29444	7.56826	0.22724	5.61991	0.0430634	0.0430634	-0.380716	5.58734	0.0015945	0.00282035	0.283831	5.37941	0.0577128	0.213608	-0.318178	5.8271	0.0035093	0.0125555
693	CNAG_00788	272.619	242.885	366.004	333.909	199.593	155.385	433.723	428.55	-0.182481	9.26385	0.120195	0.120195	0.606539	9.13961	0.000283877	0.000545051	-0.545542	8.84144	0.000222758	0.00390762	0.249106	9.55779	0.00706104	0.0228434
694	CNAG_00789	0	0	0	0	0	0	0	0	0	-2.09835	1	1	0	-2.10507	1	1	0	-2.07412	1	1	0	-2.08056	1	1
695	CNAG_00790	66.9413	69.4776	52.1645	44.8889	71.2468	79.8937	39.5388	36.2032	-0.640986	6.27905	1.38635e-14	1.38635e-14	-1.18814	6.22302	9.60481e-22	6.56219e-21	0.13965	6.3877	0.261576	0.533575	-0.401674	6.0109	0.000224298	0.00110436
696	CNAG_00791	3.69525	4.02067	22.7624	22.6398	5.3929	5.44334	17.4797	17.9423	3.05189	5.59423	1.32461e-172	1.32461e-172	2.13014	5.31375	2.79987e-55	9.60232e-54	0.542366	3.35427	0.00450804	0.0390846	-0.373601	6.4304	0.000172809	0.000880101
697	CNAG_00792	27.4537	27.8086	23.504	21.3942	26.2365	26.1983	25.1294	24.4312	-0.214715	6.88803	0.00446542	0.00446542	-0.0303013	6.85956	0.7999	0.852427	-0.116541	6.67458	0.32089	0.600224	0.0737319	7.07541	0.400466	0.57379
698	CNAG_00793	98.8275	100.395	133.071	148.537	85.3351	70.2744	168.965	189.35	0.220295	6.69588	0.00429355	0.00429355	0.81775	6.69397	2.2599e-09	6.86152e-09	-0.354804	6.14793	0.0104886	0.0703579	0.24828	7.18361	0.00650452	0.0213707
699	CNAG_00794	25.1205	21.3358	39.4984	41.2859	20.5645	21.505	37.9986	43.765	0.858504	5.12827	8.84868e-16	8.84868e-16	0.987318	5.00058	1.06983e-12	4.19849e-12	-0.202678	4.24706	0.229742	0.495651	-0.0688282	5.68012	0.533371	0.699745
700	CNAG_00795	1.27296	0.546904	1.25311	0.524623	0.653237	0.936326	0.450524	0.669505	0.94254	0.0130859	0.175941	0.175941	0.429444	-0.37105	0.817382	0.869062	-0.15325	-0.662182	1	1	-0.664073	0.239878	0.233854	0.391323
701	CNAG_00796	28.8699	30.3024	21.2326	20.0307	29.4828	33.1454	18.0125	19.5185	-0.45743	6.75245	5.25979e-10	5.25979e-10	-0.658144	6.70895	8.55525e-08	2.28907e-07	0.0400961	6.7285	0.747019	0.926554	-0.154874	6.69738	0.111361	0.224464
702	CNAG_00797	150.649	134.363	116.078	105.565	132.009	123.288	130.018	111.919	-0.6961	8.45894	1.49415e-09	1.49415e-09	-0.475161	8.40476	0.00121374	0.00217504	-0.141562	8.43698	0.259594	0.531556	0.0852398	8.37523	0.392885	0.56619
703	CNAG_00798	2.02712	1.48057	2.74481	2.85592	1.18298	2.13067	2.25689	1.97949	1.46697	2.2188	1.39846e-07	1.39846e-07	1.04659	1.897	0.0013084	0.00233566	-0.0166982	1.03389	1	1	-0.432472	2.71097	0.055118	0.129639
704	CNAG_00799	285.948	275.537	367.015	327.363	282.892	295.061	387.482	375.455	-0.277975	9.94912	0.0150492	0.0150492	-0.269566	10.0438	0.0731975	0.100533	0.0946435	9.86571	0.445773	0.722409	0.108921	10.1171	0.242823	0.401647
705	CNAG_00800	19.1286	19.958	11.5942	12.6673	23.3798	30.4897	10.335	12.3664	-0.394952	3.9756	0.00282199	0.00282199	-1.07578	4.18979	1.03603e-08	2.97314e-08	0.499988	4.18596	0.00671814	0.051341	-0.17511	3.96028	0.292681	0.458825
706	CNAG_00801	2.13514	3.34076	2.01809	3.04496	2.64579	3.7986	2.22575	1.8432	0.620488	1.32673	0.0942977	0.0942977	0.00430225	1.21622	1	1	0.271153	0.869874	0.606384	0.837795	-0.3392	1.62728	0.33844	0.509932
707	CNAG_00802	18.065	16.7596	16.2005	16.4257	21.5186	21.2848	11.0561	9.98091	0.184787	4.16673	0.15845	0.15845	-0.810478	4.00783	2.76914e-07	7.11394e-07	0.335949	3.97597	0.0476087	0.191902	-0.653825	4.21089	3.48355e-06	2.49511e-05
708	CNAG_00803	14.9731	12.6803	16.5439	18.2223	14.7552	16.3706	16.8423	17.2252	0.64488	5.59301	1.70782e-10	1.70782e-10	0.385524	5.59677	0.00148882	0.00264013	0.174615	5.04016	0.242993	0.511922	-0.0797118	6.07358	0.460281	0.632367
709	CNAG_00804	37.4607	41.8818	45.485	46.7569	43.3052	40.0977	44.7983	44.1823	0.160079	5.83545	0.068578	0.068578	-0.0174944	5.7935	0.894525	0.938046	0.0582073	5.51466	0.691784	0.891975	-0.113308	6.10905	0.27715	0.441336
710	CNAG_00805	8.77173	6.64151	10.8754	11.5429	8.80964	9.95305	9.90085	10.7733	1.01658	4.76498	1.57481e-14	1.57481e-14	0.560582	4.6967	0.000101106	0.00020338	0.251142	3.99652	0.208817	0.467905	-0.200344	5.29645	0.0609749	0.140287
711	CNAG_00806	750.517	764.125	901.01	835.545	793.145	769.382	976.697	973.701	-0.619554	8.19434	7.13813e-09	7.13813e-09	-0.717982	8.34617	4.91503e-07	1.23621e-06	0.191449	8.31101	0.111747	0.324884	0.0990666	8.16492	0.301246	0.467933
712	CNAG_00807	25.0145	25.3058	7.46936	6.55455	27.4018	31.0002	5.00042	5.26098	-1.58393	6.6607	2.24316e-84	2.24316e-84	-2.30117	6.71872	1.00074e-68	7.10934e-67	0.202758	7.11686	0.0988149	0.29963	-0.508902	5.72095	1.12971e-05	7.39894e-05
713	CNAG_00808	166.786	169.788	206.226	233.428	174.522	146.793	237.772	236.382	0.0038361	7.35762	0.970471	0.970471	-0.0190337	7.33597	0.892107	0.936215	-0.0060156	7.08865	0.965832	1	-0.0233773	7.60535	0.805466	0.911631
714	CNAG_00809	95.6356	88.3449	140.708	136.545	60.3331	45.3422	200.185	213.441	0.286616	8.20187	0.00655523	0.00655523	1.59935	8.18405	4.64278e-19	2.75794e-18	-0.87827	7.4122	2.81097e-08	6.31291e-06	0.439945	8.82937	2.90444e-06	2.11292e-05
715	CNAG_00810	48.0529	52.3063	43.9077	44.4999	49.0436	44.9134	49.253	47.528	-0.287892	6.06781	0.000243503	0.000243503	-0.116984	5.99797	0.32605	0.391643	-0.151816	5.87579	0.240569	0.509831	0.0249802	6.19492	0.814027	0.918816
716	CNAG_00811	53.2169	54.4172	54.089	63.535	42.7015	39.2899	73.7303	79.1287	-0.0448463	6.227	0.602082	0.602082	0.742716	6.20424	1.86051e-09	5.67609e-09	-0.472908	5.77136	0.00020538	0.00370956	0.320174	6.63166	0.00328479	0.0118675
717	CNAG_00812	20.1308	21.8342	93.4596	104.019	17.9144	17.8656	24.8319	27.6423	2.20883	7.811	5.57899e-85	5.57899e-85	0.688769	6.39735	1.41089e-08	4.00596e-08	-0.294435	5.89869	0.0222823	0.116925	-1.80901	8.12616	7.52275e-71	1.34291e-68
718	CNAG_00813	6.28644	8.13677	0.666217	0.02737	9.13528	9.21362	0.324965	0.25908	-3.54455	2.73827	1.07521e-26	1.07521e-26	-4.20015	3.06099	3.80444e-56	1.36528e-54	0.366531	3.71053	0.055951	0.210899	-0.285563	0.563776	0.716445	0.845405
719	CNAG_00814	5.23871	5.26098	0.447774	0.178252	4.39386	5.90129	0.363343	0.206116	-3.16832	3.69736	8.40883e-66	8.40883e-66	-3.30463	3.67433	3.08727e-40	5.40039e-39	-0.0258712	4.40924	0.908414	1	-0.157898	1.77904	0.69698	0.831314
720	CNAG_00815	23.1084	21.9874	39.4077	39.8406	21.2942	24.5593	41.7159	50.6008	0.85274	5.95371	5.43121e-26	5.43121e-26	1.01426	6.01597	1.73835e-13	7.23393e-13	-0.0318912	5.16339	0.835141	0.972203	0.134955	6.61758	0.228814	0.384505
721	CNAG_00816	216.751	222.754	226.708	232.95	250.693	274.861	163.017	159.337	-0.321685	7.32754	6.21158e-05	6.21158e-05	-1.24532	7.33387	4.94765e-20	3.106e-19	0.355676	7.40842	0.00599773	0.0475871	-0.56217	7.1662	9.97828e-12	1.50041e-10
722	CNAG_00817	6.66785	7.12844	8.08014	8.84889	7.22666	6.51873	10.0192	9.47728	0.831421	3.99005	3.01912e-09	3.01912e-09	0.962835	4.04517	4.55854e-09	1.35453e-08	-0.0216499	3.20912	0.961477	1	0.115579	4.60994	0.379876	0.553168
723	CNAG_00818	4.25657	6.0047	19.3919	20.2899	3.805	3.73749	26.1913	27.4168	2.41108	4.40694	6.58821e-62	6.58821e-62	3.20781	4.60091	2.4302e-72	2.08877e-70	-0.480161	2.22103	0.0936189	0.290323	0.322378	5.47791	0.00252129	0.00944736
724	CNAG_00819	1038.43	1230.54	1608.52	1709.75	1109.21	856.886	1787.07	1682.42	-0.200394	8.88793	0.102933	0.102933	-0.0495502	8.86319	0.765844	0.821415	-0.0942307	8.67549	0.539657	0.78947	0.0624981	9.07481	0.512403	0.681963
725	CNAG_00820	34.5167	31.184	34.8108	32.3672	30.556	29.5084	38.8973	38.4417	0.0336112	4.85182	0.780475	0.780475	0.335588	4.80613	0.0114584	0.0179832	-0.211988	4.47073	0.173495	0.42352	0.095418	5.17107	0.371132	0.544651
726	CNAG_00821	795.456	750.517	918.84	1000.89	705.213	555.64	1176.59	1176.59	-0.533569	9.73739	9.64716e-07	9.64716e-07	-0.130774	9.78272	0.41841	0.486469	-0.130378	9.65313	0.341014	0.621991	0.277857	9.85119	0.00203183	0.00782821
727	CNAG_00822	111.863	104.672	188.691	172.968	85.2651	68.4093	248.062	253.097	0.383025	7.71802	0.000300755	0.000300755	1.26164	7.76272	3.10959e-15	1.4423e-14	-0.514236	7.01165	0.000177891	0.00331145	0.370147	8.34606	8.90386e-05	0.000483137
728	CNAG_00823	4.14901	4.63225	4.91334	4.96769	4.44416	3.72634	4.90549	5.3354	0.800072	4.48328	2.30988e-11	2.30988e-11	0.887417	4.445	9.32877e-09	2.6882e-08	-0.0847752	3.69379	0.686826	0.88892	0.00841032	5.04579	0.961254	1
729	CNAG_00824	29.1953	31.481	38.2518	36.9948	33.5848	32.6347	32.7087	29.3123	0.311558	5.72141	0.000238622	0.000238622	-0.105328	5.55997	0.388224	0.456634	0.0708483	5.3201	0.600397	0.833326	-0.34015	5.95433	0.00096916	0.00403546
730	CNAG_00825	22.7056	20.3885	18.8756	19.3079	22.9738	23.074	18.6964	19.1694	-0.00674661	5.56079	0.952519	0.952519	-0.120497	5.55196	0.305471	0.370116	0.0537971	5.32799	0.702123	0.898398	-0.0546627	5.7872	0.60735	0.762556
731	CNAG_00826	4.46397	3.79377	2.11673	2.39647	4.94476	5.23871	2.3658	2.31827	-0.161659	2.51218	0.475172	0.475172	-0.53217	2.67719	0.0228115	0.0341829	0.363307	2.53009	0.15704	0.396271	-0.00155649	2.69112	1	1
732	CNAG_00827	1.97949	0.974545	1.3453	0.94088	0.595244	1.25606	0.13028	0.266169	0.508813	0.476041	0.344772	0.344772	-1.04526	-0.645068	0.308848	0.373115	-0.623913	-0.197155	0.398895	0.679283	-2.18432	0.251346	0.000493321	0.00222821
733	CNAG_00828	3.01897	2.93516	2.5427	3.81069	3.84318	4.74962	2.5427	2.71346	0.80576	3.1254	0.000205898	0.000205898	-0.108458	3.15385	0.631736	0.698562	0.604418	2.69461	0.0126764	0.0790797	-0.30436	3.52388	0.139807	0.266376
734	CNAG_00829	131.001	147.499	184.787	199.85	148.24	135.801	202.708	186.819	0.0927693	7.23948	0.297474	0.297474	-0.0592927	7.24923	0.644894	0.710854	0.0920426	6.97382	0.477804	0.747354	-0.0540422	7.51415	0.563868	0.728051
735	CNAG_00830	6.8032	7.59634	6.11865	5.67601	7.51031	8.02611	7.3524	5.85501	0.255719	4.44704	0.0343431	0.0343431	0.252453	4.51878	0.10406	0.139536	0.0819503	4.08173	0.636275	0.856818	0.0845455	4.85303	0.531701	0.69817
736	CNAG_00831	25.2799	21.1334	52.5985	51.1427	20.9134	19.2167	41.0374	44.7622	1.14995	5.78062	7.79503e-33	7.79503e-33	1.13781	5.466	9.34674e-19	5.44081e-18	-0.293905	4.66156	0.0628168	0.226127	-0.300854	6.32086	0.00401379	0.0140722
737	CNAG_00832	11.6745	12.6299	12.4808	12.075	13.1061	13.0708	11.8569	11.3765	0.425542	4.09803	0.00130304	0.00130304	0.171468	4.03547	0.285082	0.347985	0.0968334	3.63781	0.607458	0.838279	-0.151493	4.45061	0.255143	0.416973
738	CNAG_00833	3.20576	2.52125	3.11183	4.07549	2.24376	1.79475	5.55171	3.73749	1.05833	1.63484	0.00162002	0.00162002	1.85541	1.79143	3.70236e-07	9.40037e-07	-0.457339	0.589748	0.378329	0.659818	0.344676	2.38985	0.180195	0.322332
739	CNAG_00834	208.936	219.067	103.479	93.6858	240.775	299.752	40.2064	42.947	-1.46735	7.817	5.95502e-43	5.95502e-43	-3.11413	7.96735	2.26412e-66	1.3827e-64	0.439306	8.35868	0.00283066	0.0272197	-1.2015	6.69867	1.35516e-33	8.27601e-32
740	CNAG_00835	6.57226	5.97314	7.11644	6.84521	4.08432	4.97548	7.3732	6.9032	0.736019	4.20156	1.32465e-08	1.32465e-08	1.20114	4.00812	4.92452e-12	1.83046e-11	-0.512117	3.26837	0.0127723	0.079605	-0.041848	4.71504	0.739325	0.862174
741	CNAG_00836	21.0174	22.0768	23.888	27.2788	16.3821	18.0535	38.1242	36.362	0.359318	4.60383	0.00180624	0.00180624	1.20102	4.70672	4.06021e-17	2.14796e-16	-0.445646	3.93513	0.00977813	0.0670693	0.40166	5.22318	9.81766e-05	0.000529029
742	CNAG_00837	9.32465	7.8784	10.1449	9.99106	8.41825	7.9649	12.0229	11.7108	0.698557	4.51783	1.50586e-08	1.50586e-08	0.966886	4.55317	1.49083e-11	5.38061e-11	-0.131932	3.77302	0.506506	0.769429	0.141635	5.11618	0.166509	0.303386
743	CNAG_00838	15.5517	13.6487	15.2589	16.0085	15.906	17.8462	17.0794	12.6207	0.411506	3.38905	0.0164186	0.0164186	0.0686472	3.39552	0.739828	0.797689	0.219026	3.00088	0.318871	0.598541	-0.118019	3.74643	0.529687	0.696577
744	CNAG_00839	16.8019	17.6059	6.9448	5.86847	19.2538	23.1237	5.86379	6.92262	-1.10006	3.51388	2.1965e-12	2.1965e-12	-1.44147	3.69145	8.65514e-14	3.66527e-13	0.288247	3.90991	0.111014	0.323651	-0.04772	3.17179	0.84246	0.937218
745	CNAG_00840	5.10175	4.7023	3.97408	2.67693	8.14316	10.5741	3.97408	2.8933	0.0725372	1.57378	0.919426	0.919426	-0.94636	2.02051	0.00125596	0.00224839	0.99214	1.82573	0.0019497	0.0205353	-0.0205974	1.83267	1	1
746	CNAG_00841	2.17357	3.13463	8.60679	8.28865	2.33845	1.65549	9.25433	8.65421	2.33547	3.84116	1.03855e-41	1.03855e-41	2.73991	3.76645	5.34798e-38	8.25558e-37	-0.410266	1.75752	0.22687	0.491893	9.01989e-05	4.71575	1	1
747	CNAG_00843	5.02107	5.77619	3.88606	3.5906	6.95947	6.82706	3.21194	2.68953	0.0498363	3.16703	0.826617	0.826617	-0.665954	3.18085	0.00068982	0.00126716	0.382171	3.0794	0.0669878	0.234828	-0.32786	3.28734	0.0888651	0.18943
748	CNAG_00844	0.491017	0.333916	0.188482	0.454505	0.509907	0.653237	0.262905	0.314018	1.06023	-0.286766	0.170472	0.170472	0.127202	-0.2149	1	1	0.729089	-0.662311	0.586523	0.823436	-0.194088	0.108823	0.85411	0.94467
749	CNAG_00845	36.324	33.1534	52.3449	51.4076	23.7973	15.4765	81.2226	85.4121	0.508635	6.08591	2.48623e-10	2.48623e-10	2.05487	6.20397	1.94547e-29	1.98598e-28	-0.980972	5.12814	5.14081e-07	4.70925e-05	0.570533	6.87285	8.67211e-10	1.04275e-08
750	CNAG_00846	13.2157	12.4487	13.4264	11.5363	8.90145	6.5477	16.3454	18.985	0.363869	4.7063	0.00143879	0.00143879	1.55229	4.71222	9.47124e-20	5.86644e-19	-0.803816	3.89665	1.80541e-05	0.00060721	0.389768	5.3214	0.00100341	0.00417058
751	CNAG_00847	9.3585	10.7288	9.70291	10.7784	9.10396	8.15519	8.90145	10.1079	0.502297	4.78955	1.1879e-05	1.1879e-05	0.605663	4.56947	6.45002e-05	0.000132424	-0.278586	4.10484	0.103018	0.308119	-0.169491	5.16788	0.13885	0.264916
752	CNAG_00848	288.423	288.423	267.074	249.957	345.291	533.367	85.5324	110.952	-0.60076	10.4146	1.16409e-07	1.16409e-07	-2.83848	10.7298	3.52231e-29	3.54369e-28	0.861691	10.9149	2.53481e-05	0.000777417	-1.37034	9.81358	3.18443e-29	1.60652e-27
753	CNAG_00849	2.9875	2.7872	3.73749	4.02653	4.10313	3.43166	3.49589	3.59725	1.12154	2.3397	1.09573e-05	1.09573e-05	0.569518	2.35569	0.0322146	0.0471965	0.411963	1.59704	0.210204	0.469875	-0.134182	2.88817	0.564287	0.728322
754	CNAG_00850	8.99887	10.2523	2.66601	3.29815	10.803	10.2936	2.42972	2.17357	-1.18981	3.17559	2.12013e-11	2.12013e-11	-1.65865	3.09925	7.17107e-16	3.48152e-15	0.0715356	3.49462	0.733248	0.918307	-0.391653	2.6297	0.0989872	0.205287
755	CNAG_00851	39.5574	36.0126	23.9472	20.1173	44.2725	49.7334	14.1681	14.9731	-0.769692	5.13023	2.71183e-11	2.71183e-11	-1.68688	5.11651	3.89781e-34	5.01599e-33	0.27976	5.37671	0.0491847	0.195002	-0.632123	4.70434	2.29706e-06	1.70129e-05
756	CNAG_00852	20.7305	21.878	31.7442	33.4786	20.3206	22.8219	41.9132	43.1171	0.720524	5.42739	5.14608e-15	5.14608e-15	1.01987	5.58065	2.41101e-16	1.20845e-15	-0.0315351	4.72091	0.838071	0.97374	0.273552	6.11482	0.00916379	0.0285963
757	CNAG_00853	31.2512	30.4425	27.2916	30.4149	28.0394	27.2034	35.5658	39.3919	-0.0689983	5.35394	0.466793	0.466793	0.414463	5.40819	0.000948628	0.00171899	-0.210791	5.02748	0.117269	0.334464	0.278296	5.72398	0.014557	0.0425465
758	CNAG_00854	134.06	118.753	101.777	105.229	121.274	110.338	145.996	134.06	-0.602321	7.08794	3.54325e-13	3.54325e-13	-0.110663	7.15993	0.381236	0.449487	-0.148562	7.0314	0.240725	0.509866	0.348447	7.2085	6.2733e-05	0.000354215
759	CNAG_00855	6.70455	8.18686	7.60415	8.37743	7.11055	9.63452	6.19802	7.17947	0.649474	4.57024	1.79341e-07	1.79341e-07	0.151273	4.42744	0.410509	0.47856	0.168983	4.0063	0.415245	0.693603	-0.323461	4.92797	0.00870945	0.0274119
760	CNAG_00858	0.85634	0.691072	0.557916	0.767729	0.664316	1.19822	0.94088	0.965928	0.978753	0.741046	0.0422821	0.0422821	0.878475	1.1572	0.0354072	0.0515701	0.542576	0.230214	0.399121	0.679283	0.449632	1.4907	0.220349	0.373981
761	CNAG_00859	0.612105	0.239929	0.324965	0.0346495	0.471741	0.384153	0.332481	0.224117	0.436145	0.020889	0.574337	0.574337	0.626083	0.293661	0.307512	0.372193	0.212209	-0.289702	0.8285	0.969423	0.409938	0.548948	0.469818	0.641067
762	CNAG_00860	0.340993	0.207692	0.556929	0.612105	0.346302	0.677997	0.656241	0.645273	2.74943	0.270033	6.78413e-05	6.78413e-05	1.43648	0.521799	0.0118636	0.0185648	1.40601	-0.80733	0.233458	0.499335	0.111237	1.08728	0.904464	0.977937
763	CNAG_00861	14.0756	15.0225	8.07495	7.44115	13.9978	11.8723	9.96895	7.97721	-0.550476	3.31066	0.0010971	0.0010971	-0.170919	3.24927	0.442298	0.511084	-0.250797	3.21608	0.221651	0.485267	0.134366	3.37137	0.498201	0.668558
764	CNAG_00862	28.2057	24.8788	14.9796	17.0584	29.228	25.8085	19.5903	18.5671	-0.579716	4.79794	4.9342e-07	4.9342e-07	-0.430462	4.89554	0.00170075	0.00299914	0.0277152	4.83539	0.873009	0.990618	0.18235	4.85838	0.126131	0.24708
765	CNAG_00863	0.524623	0.705431	0.181097	0.332481	0.342617	0.351162	0.485883	0.216494	0.118812	-0.053016	1	1	1.3548	-0.055716	0.0697905	0.0962522	-0.863812	-0.547477	0.309613	0.587658	0.37331	0.352652	0.513539	0.682503
766	CNAG_00864	3.08642	2.40551	1.98689	1.48412	2.59719	2.9921	1.74606	1.3912	0.123581	2.05727	0.682761	0.682761	-0.154075	1.9592	0.67879	0.742807	0.0604778	1.77085	0.862239	0.985537	-0.212004	2.25298	0.470244	0.6413
767	CNAG_00865	0	0	0	0.128334	0	0	0	0	2.12816	-1.93089	1	1	0	-2.10507	1	1	0	-2.07412	1	1	-2.31658	-1.91292	1	1
768	CNAG_00866	103.591	118.611	78.2205	73.6432	148.986	201.135	32.5954	35.288	-0.793801	7.81776	1.6066e-11	1.6066e-11	-2.71221	8.14555	2.10125e-46	4.90903e-45	0.785578	8.35049	3.27334e-06	0.000170906	-1.12666	7.17723	3.63647e-37	2.53171e-35
769	CNAG_00867	1.46681	1.83428	0.485883	0.297791	1.40789	1.20201	0.829614	0.445112	-1.07487	0.663837	0.0201691	0.0201691	-0.286349	0.768558	0.590416	0.659047	-0.237705	0.797837	0.683915	0.887818	0.556994	0.677138	0.32341	0.493768
770	CNAG_00868	0	0	0	0	0	16.036	0	5.46973	0	-2.09835	1	1	-1.11706	-1.40653	0.689645	0.751973	3.7413	-1.60828	0.252327	0.522051	3.10819	-1.76963	0.501017	0.670582
771	CNAG_00869	25.2101	24.6311	6.746	5.37341	21.0944	23.9914	11.3327	12.7946	-1.78563	6.07022	2.77595e-81	2.77595e-81	-0.699603	6.22494	5.73413e-08	1.55335e-07	-0.201196	6.38767	0.109908	0.321503	0.890258	5.73742	3.79724e-12	5.98108e-11
772	CNAG_00870	2.27001	1.16337	1.78955	2.55323	2.94218	4.3466	0.832751	1.61309	1.15118	1.76625	0.00065956	0.00065956	-0.915337	1.75441	0.0102357	0.0161847	1.22037	1.48501	0.00202298	0.0210838	-0.840753	2.02584	0.0096995	0.0300927
773	CNAG_00871	1.47698	1.49799	1.60816	1.64959	1.47168	2.039	1.74219	2.08935	1.0138	2.35643	5.0563e-05	5.0563e-05	0.820701	2.56412	0.00336478	0.00568306	0.362053	1.66108	0.28259	0.557967	0.174719	3.0301	0.432938	0.607195
774	CNAG_00872	13.3361	12.8416	12.0186	12.1578	11.974	11.8876	10.6895	11.108	0.27787	6.23905	0.000226073	0.000226073	0.243812	6.02805	0.0342952	0.0500236	-0.185855	5.73362	0.136798	0.366021	-0.214417	6.51725	0.0338539	0.0872606
775	CNAG_00873	35.5556	37.6135	68.835	66.2575	39.0992	47.7305	60.4988	60.3624	0.788724	7.17063	4.13229e-23	4.13229e-23	0.290412	7.13106	0.0358584	0.0521182	0.269502	6.58772	0.0479215	0.192351	-0.222883	7.64851	0.013217	0.0393738
776	CNAG_00874	74.5316	70.8783	66.0833	70.4456	58.4129	45.6553	112.455	111.323	-0.28428	7.618	0.00411452	0.00411452	0.863389	7.73196	2.18057e-07	5.65406e-07	-0.521271	7.25586	0.000391682	0.00622578	0.631806	8.08033	4.79416e-12	7.45021e-11
777	CNAG_00875	51.3287	50.6355	34.5772	37.2026	52.2884	56.9238	36.7425	40.1068	-0.567178	5.42454	1.13628e-10	1.13628e-10	-0.662625	5.48445	6.39904e-08	1.72675e-07	0.0964696	5.48639	0.462064	0.734281	0.00660836	5.39604	0.969617	1
778	CNAG_00876	13.8518	12.0229	5.38156	4.23692	11.9221	10.6437	4.62052	4.90549	-0.996188	3.60876	2.83471e-09	2.83471e-09	-0.765301	3.45578	4.2895e-05	8.96263e-05	-0.251426	3.69924	0.185568	0.437497	-0.015187	3.34332	0.964213	1
779	CNAG_00877	38.4163	35.588	29.9044	31.3362	37.8894	41.6197	30.4149	27.839	-0.273268	5.6977	0.00141444	0.00141444	-0.49783	5.68706	4.26535e-05	8.91753e-05	0.0925549	5.61997	0.483122	0.752124	-0.126534	5.75935	0.244377	0.403931
780	CNAG_00878	10.9748	13.1256	11.1202	11.6934	10.6721	13.6272	12.8663	13.9978	0.335016	4.08776	0.0149518	0.0149518	0.516147	4.14983	0.00265064	0.0045419	-0.0408303	3.6153	0.887645	0.999965	0.146061	4.55429	0.272116	0.43511
781	CNAG_00879	180.617	182.073	97.2865	94.6153	163.443	175.612	70.7862	68.0668	-1.29427	9.0953	7.88459e-34	7.88459e-34	-1.70096	8.89706	3.70217e-29	3.71926e-28	-0.0894158	9.2996	0.466145	0.736878	-0.49028	8.34722	4.89972e-08	4.67286e-07
782	CNAG_00883	18.1114	18.3808	9.66369	9.72856	19.3404	18.8048	9.81514	10.6098	-0.56592	5.28911	2.35147e-10	2.35147e-10	-0.624386	5.31998	2.97531e-07	7.60988e-07	0.0522599	5.32901	0.703041	0.899241	-0.000547372	5.25884	1	1
783	CNAG_00884	21.3976	20.971	24.3437	26.5186	22.1802	22.7802	21.866	19.7836	0.404635	6.2474	2.3832e-07	2.3832e-07	0.0161108	6.09183	0.89982	0.94232	0.067008	5.79107	0.591242	0.826224	-0.315892	6.53205	0.00268048	0.00993689
784	CNAG_00885	0	0	0.106677	0.0947021	0	0	0.10389	0.475656	2.99013	-1.77236	0.500688	0.500688	4.09346	-1.42904	0.126651	0.166461	0	-2.07412	1	1	1.12123	-1.19007	0.456116	0.628553
785	CNAG_00886	493.024	410.515	724.303	705.213	366.004	289.788	1080.43	1109.21	-0.116346	9.78647	0.363841	0.363841	0.858879	9.88134	3.95156e-07	1.00039e-06	-0.451673	9.37088	0.00297896	0.0282941	0.528957	10.2734	3.47879e-08	3.41117e-07
786	CNAG_00887	0	0.216494	0.114135	0.0583717	0	0.190615	0.0709056	0.02737	1.72197	-1.28537	0.376396	0.376396	0.808936	-1.53501	1	1	0.10521	-1.75642	1	1	-0.807853	-1.08307	0.728457	0.853766
787	CNAG_00888	13.7396	17.544	17.5127	20.229	18.43	19.1038	18.4555	18.9145	0.550156	5.70924	7.58828e-06	7.58828e-06	0.199516	5.78905	0.082504	0.112296	0.296022	5.28283	0.0632658	0.227355	-0.0487127	6.17172	0.663731	0.806862
788	CNAG_00889	0.697062	0.829614	1.15486	1.15486	0.909267	0.950335	1.71379	1.36082	1.69562	1.31763	2.19644e-05	2.19644e-05	1.54604	1.62897	3.0996e-05	6.54517e-05	0.46007	0.266077	0.49854	0.764644	0.317582	2.17887	0.254284	0.416058
789	CNAG_00890	24.6479	24.0273	17.379	18.2286	23.4825	23.8456	30.7925	32.7853	-0.297445	6.2319	0.000100751	0.000100751	0.477425	6.52848	5.60917e-05	0.000115844	-0.112429	6.06209	0.363576	0.645849	0.667874	6.71301	3.41122e-12	5.38523e-11
790	CNAG_00891	274.861	257.267	514.11	488.442	243.526	206.599	512.016	520.426	0.272638	9.50147	0.0126606	0.0126606	0.486469	9.40683	0.00170688	0.00300766	-0.21129	8.99146	0.0982513	0.298962	0.00820113	9.89174	0.928801	0.99285
791	CNAG_00892	22.1631	21.1986	13.2234	12.5707	22.3683	22.6272	12.5097	13.0136	-0.500503	3.95033	0.000183221	0.000183221	-0.639331	3.93251	6.87565e-05	0.000140624	0.0434832	3.96595	0.812511	0.961245	-0.0899135	3.9216	0.600157	0.75691
792	CNAG_00893	29.228	35.337	22.6178	24.6573	32.8415	36.8521	28.0958	26.6323	-0.377241	5.04818	0.00130614	0.00130614	-0.36202	5.16236	0.00406414	0.00679994	0.105963	5.03106	0.492333	0.760342	0.127008	5.1859	0.22557	0.380062
793	CNAG_00894	205.712	232.95	183.759	208.936	233.719	207.422	243.526	219.846	-0.590425	8.40686	2.45996e-07	2.45996e-07	-0.530558	8.50064	0.000337644	0.000641385	0.0708373	8.44834	0.588219	0.824233	0.136488	8.41411	0.155268	0.288336
794	CNAG_00895	87.9663	83.6907	95.7152	95.1283	78.9268	75.8205	99.4668	108.458	-0.115026	6.7524	0.109777	0.109777	0.147806	6.71404	0.22054	0.276449	-0.170585	6.46468	0.154391	0.392478	0.0976889	7.00306	0.292311	0.458659
795	CNAG_00896	3.53304	5.03791	5.79089	6.38586	3.66469	4.00174	7.52827	7.13705	1.13098	3.69848	5.93487e-11	5.93487e-11	1.49446	3.77796	2.29699e-16	1.15214e-15	-0.177793	2.63882	0.540356	0.78983	0.191633	4.43787	0.151985	0.283907
796	CNAG_00897	66.5881	65.7045	139.071	149.865	54.7423	56.4885	166.067	163.443	0.858901	7.98247	2.1126e-17	2.1126e-17	1.25801	7.95617	1.62166e-18	9.31516e-18	-0.289652	7.08055	0.0136162	0.0833735	0.114954	8.65615	0.207076	0.357466
797	CNAG_00898	0.480866	0.464978	0.794734	0.914121	0.495207	0.398174	0.717969	0.970231	2.15481	0.611076	0.000130094	0.000130094	1.98185	0.572312	0.000669169	0.00123052	0.0952435	-0.737382	1	1	-0.0716954	1.30973	0.913186	0.983387
798	CNAG_00899	20.867	19.6766	28.266	26.9982	15.1145	11.8569	40.3997	43.0589	0.567888	5.75722	2.92794e-11	2.92794e-11	1.75115	5.85747	6.47901e-35	8.51073e-34	-0.722164	4.85287	7.51047e-06	0.000318376	0.466485	6.5025	5.81367e-06	4.02334e-05
799	CNAG_00900	9.0213	6.67056	4.815	4.36994	9.11873	9.8077	6.41183	4.69108	-0.235039	3.01693	0.27617	0.27617	-0.280797	3.26273	0.190627	0.24196	0.278101	3.0263	0.221862	0.485418	0.237789	3.28636	0.258462	0.420423
800	CNAG_00901	13.3603	13.3293	4.67764	5.63461	12.7879	14.1531	4.09204	4.2485	-0.944171	4.02777	1.18296e-12	1.18296e-12	-1.23733	3.88731	1.96529e-13	8.12973e-13	-0.0398881	4.19226	0.832829	0.971703	-0.327348	3.64191	0.0619938	0.142208
801	CNAG_00902	45.2289	46.6838	45.5636	43.0589	51.4494	58.0768	35.7381	31.7767	-0.142735	5.92123	0.074432	0.074432	-0.83245	5.88288	1.16961e-11	4.2499e-11	0.264798	5.86922	0.0400768	0.170756	-0.419112	5.91512	6.0983e-05	0.000345174
802	CNAG_00903	3.24581	2.59009	8.35778	7.10387	2.9617	2.35081	11.6438	10.792	2.09701	3.96519	7.08299e-33	7.08299e-33	2.59228	4.28999	3.6668e-46	8.42517e-45	-0.0638358	2.21862	0.887366	0.999813	0.437143	5.04321	0.00017024	0.000867649
803	CNAG_00904	29.4652	27.9003	13.8609	13.3293	28.0866	24.5395	14.6631	16.9809	-0.92614	5.13792	3.67538e-22	3.67538e-22	-0.617441	5.091	1.60177e-05	3.49248e-05	-0.177162	5.21606	0.215259	0.476968	0.136804	4.96954	0.246779	0.406934
804	CNAG_00905	5.49296	5.59094	1.87473	2.2615	4.78281	8.34334	1.82641	1.8036	-0.762552	2.58657	0.000376616	0.000376616	-1.25459	2.64631	2.96988e-05	6.29032e-05	0.259362	2.83497	0.379459	0.660284	-0.226988	2.36727	0.395441	0.568814
805	CNAG_00906	45.7512	42.2665	36.9948	38.1798	33.6268	27.3468	62.6625	63.7619	-0.284788	7.83542	0.00481235	0.00481235	0.925614	7.90246	1.03833e-08	2.9785e-08	-0.608209	7.43793	1.98674e-05	0.000655532	0.607545	8.28234	1.65965e-11	2.42741e-10
806	CNAG_00907	6.08416	7.36006	12.1914	9.90085	5.2867	6.1426	6.96553	9.69591	1.24188	2.82089	2.08794e-08	2.08794e-08	1.01871	2.41636	0.000235057	0.00045508	-0.250231	1.66778	0.457588	0.731817	-0.468324	3.26041	0.0251945	0.067593
807	CNAG_00908	0	0.3888	0.99102	0.605594	0.405789	0.59963	0.732915	0.495207	3.25395	-0.499373	0.00194519	0.00194519	1.26893	-0.612124	0.184578	0.234984	1.50772	-1.48364	0.627108	0.851057	-0.436842	0.0401741	0.565564	0.729487
808	CNAG_00909	8.23307	9.99106	18.1812	20.7066	9.92458	9.55263	18.514	15.5238	1.46176	4.26625	9.4945e-26	9.4945e-26	1.17462	4.07968	1.66982e-11	5.9986e-11	0.0418081	3.06482	0.877934	0.993388	-0.239333	4.88373	0.0550123	0.129434
809	CNAG_00911	1.08494	0.867364	1.19386	2.40551	1.11786	0.434097	1.47698	1.21457	1.84009	0.878882	0.000222712	0.000222712	1.63718	0.522241	0.00441297	0.00734827	-0.250008	-0.468928	0.807412	0.958424	-0.449273	1.38982	0.219992	0.373648
810	CNAG_00914	84.7041	85.9009	123.753	130.306	91.5956	88.6222	172.968	182.073	0.295765	8.00067	0.00313124	0.00313124	0.595152	8.24601	3.75887e-05	7.87757e-05	0.0773213	7.61724	0.523962	0.780104	0.382277	8.5991	3.51346e-05	0.00021105
811	CNAG_00915	2.09158	2.29527	2.94658	2.05683	2.84161	2.85592	1.80725	2.2351	0.970337	2.38679	0.000362076	0.000362076	0.197671	2.27967	0.473832	0.543373	0.407704	1.74457	0.205696	0.4645	-0.359081	2.79679	0.160785	0.295585
812	CNAG_00916	41.6716	41.3965	33.9776	33.0724	41.9642	42.7635	34.8803	36.5024	-0.316496	6.53201	9.67672e-06	9.67672e-06	-0.346844	6.54304	0.00288268	0.0049141	0.02592	6.43779	0.832668	0.971678	0.00119169	6.63051	0.997277	1
813	CNAG_00917	22.7912	20.4566	14.3697	15.7676	21.5791	24.1359	15.5443	14.2425	-0.288244	5.60001	0.00214153	0.00214153	-0.455874	5.58637	0.000207552	0.000404077	0.06405	5.51537	0.645352	0.862092	-0.0982933	5.66799	0.356206	0.528314
814	CNAG_00919	17.2005	15.6599	31.0778	33.8966	14.0963	12.6045	37.0903	35.2666	1.17374	6.01121	4.04417e-40	4.04417e-40	1.60669	5.93755	3.99976e-37	5.85007e-36	-0.377662	4.84119	0.0113401	0.0738219	0.0606885	6.7353	0.521066	0.689172
815	CNAG_00920	37.414	40.8873	25.3638	23.8549	45.5947	56.6574	11.9706	9.53737	-0.640633	5.6391	4.70766e-13	4.70766e-13	-2.21038	5.5956	1.53452e-44	3.27709e-43	0.414722	5.90283	0.0046742	0.0401619	-1.14895	5.10093	5.16531e-23	1.85365e-21
816	CNAG_00921	78.7875	75.9273	55.1468	50.9606	96.1222	128.334	35.2324	32.0529	-0.734963	5.69916	3.47904e-18	3.47904e-18	-1.99763	5.9293	3.93481e-35	5.21793e-34	0.601045	6.10987	0.000114302	0.00240968	-0.656034	5.27763	1.70245e-09	1.97212e-08
817	CNAG_00922	17.0744	18.1618	10.7855	10.3039	15.5287	15.3956	13.4088	11.8171	-0.413503	4.93598	3.41267e-05	3.41267e-05	0.00239077	4.87666	1	1	-0.267648	4.75708	0.0600884	0.219599	0.154052	5.06937	0.161338	0.295883
818	CNAG_00923	9.03904	10.7071	8.98494	9.79064	11.9865	15.9999	5.8008	5.94173	0.40345	5.1421	0.000117975	0.000117975	-0.848546	5.05105	2.72799e-07	7.01597e-07	0.53321	4.93657	0.00257101	0.0253174	-0.712929	5.25553	3.6198e-11	5.03014e-10
819	CNAG_00924	0	0	0	0	0	0	0	0	0	-2.09835	1	1	0	-2.10507	1	1	0	-2.07412	1	1	0	-2.08056	1	1
820	CNAG_00925	4.03956	3.75218	5.48697	5.13035	3.94793	3.4799	5.27796	4.91334	1.0895	3.4331	3.26557e-10	3.26557e-10	1.06035	3.35416	8.45089e-08	2.26376e-07	-0.0482352	2.46398	0.893452	1	-0.0719135	4.02323	0.641902	0.788587
821	CNAG_00926	42.5336	48.3247	41.2522	43.0903	48.6335	51.0389	44.5617	43.6528	-0.200881	5.82109	0.0251238	0.0251238	-0.335782	5.8637	0.00325379	0.00550898	0.107958	5.71582	0.41622	0.694106	-0.0209919	5.97032	0.84209	0.937218
822	CNAG_00927	16.2516	16.5439	31.1602	28.9768	13.5332	12.1408	19.8289	19.8575	1.07392	4.96729	4.05978e-24	4.05978e-24	0.909504	4.42334	1.42571e-09	4.38611e-09	-0.424493	3.8401	0.014917	0.08846	-0.583297	5.35269	1.31659e-08	1.34796e-07
823	CNAG_00928	6.73154	6.4396	5.86379	6.35589	6.21424	4.43858	4.4171	4.97734	0.448048	5.08248	6.57232e-06	6.57232e-06	0.340289	4.69786	0.0521956	0.073784	-0.315057	4.41546	0.0805971	0.262752	-0.417531	5.33171	0.000240892	0.00117279
824	CNAG_00929	65.1215	68.3117	36.0646	34.2362	71.3206	77.4023	27.2034	29.0495	-1.03464	7.26395	4.18697e-40	4.18697e-40	-1.56848	7.27697	1.47572e-32	1.75623e-31	0.168015	7.52792	0.174848	0.425107	-0.360071	6.76089	7.73978e-05	0.000427315
825	CNAG_00930	293.822	271.291	610.126	635.129	208.573	147.071	873.164	907.555	0.483736	9.27163	8.96563e-06	8.96563e-06	1.53486	9.31947	4.66109e-16	2.29008e-15	-0.649345	8.45485	6.86885e-05	0.0016074	0.407159	9.96651	6.92395e-06	4.73988e-05
826	CNAG_00931	13.4264	12.8824	20.8055	22.8643	13.1022	15.6534	16.2913	20.6634	1.02722	3.38753	3.24057e-09	3.24057e-09	0.620567	3.22886	0.00462112	0.00767467	0.128387	2.54789	0.611056	0.841078	-0.272654	3.86665	0.111123	0.224113
827	CNAG_00932	78.2205	87.0833	73.3059	73.4019	110.952	171.281	24.5219	28.1842	-0.380753	6.31754	6.15088e-06	6.15088e-06	-2.67049	6.55292	8.87283e-37	1.27104e-35	0.870631	6.73922	8.59433e-06	0.000347871	-1.41331	5.84151	2.576e-38	1.86814e-36
828	CNAG_00933	16.9458	15.2668	46.4964	57.0572	23.055	27.09	14.3242	14.7227	1.78488	4.79031	3.7505e-38	3.7505e-38	-0.637665	3.9481	0.000161659	0.00031865	0.693723	3.69855	0.000222828	0.00390762	-1.72372	4.98347	7.62321e-37	5.25473e-35
829	CNAG_00934	36.3994	34.2951	24.8595	27.1685	28.8045	26.9982	39.7279	40.6266	-0.431102	5.73294	1.0149e-06	1.0149e-06	0.491286	5.77984	3.50959e-05	7.36178e-05	-0.439377	5.48146	0.000977145	0.0122134	0.488411	6.038	3.56977e-06	2.55424e-05
830	CNAG_00935	422.972	361.084	406.741	400.083	364.073	354.685	385.743	374.067	-0.639334	9.19122	5.72498e-08	5.72498e-08	-0.654965	9.0992	7.54083e-06	1.69516e-05	-0.0828899	9.17313	0.514427	0.772965	-0.0930812	9.05122	0.296503	0.463149
831	CNAG_00936	38.8665	38.2071	26.6904	24.582	31.8438	35.6481	21.7207	22.8508	-0.600057	5.68016	9.37673e-13	9.37673e-13	-0.570257	5.41298	5.11305e-06	1.16865e-05	-0.28219	5.57216	0.0308626	0.142898	-0.247023	5.50953	0.0217111	0.0597443
832	CNAG_00937	0.879178	0.329216	3.08642	2.84466	0.784187	0.513516	0.445112	0.178252	3.41197	2.0245	3.13975e-19	3.13975e-19	0.1363	-0.0768498	0.842173	0.891743	0.235324	-0.401536	1	1	-3.03757	2.13227	5.8389e-20	1.7372e-18
833	CNAG_00938	25.5132	25.4964	8.73807	6.76577	30.3355	33.8118	4.77754	5.6847	-1.47125	5.44703	1.6816e-44	1.6816e-44	-2.40098	5.58436	2.3007e-68	1.55509e-66	0.330807	5.96282	0.00859561	0.0616299	-0.593585	4.57944	0.000175081	0.000889071
834	CNAG_00939	0.342617	0.94088	0.375715	0.3888	0.804885	0.691072	0.0559759	0.0583717	0.550329	-0.574637	0.609656	0.609656	-2.10736	-1.08953	0.0721595	0.0993621	0.382003	-0.819906	1	1	-2.29132	-0.753698	0.0403351	0.100867
835	CNAG_00940	51.6202	49.2653	51.3658	51.7161	44.7119	44.3458	55.4245	52.0238	-0.113748	7.34899	0.167122	0.167122	0.106689	7.22466	0.392217	0.46063	-0.233045	7.03073	0.0467002	0.189247	-0.00698221	7.54657	0.942059	1
836	CNAG_00941	15.3255	15.1072	12.4373	12.4487	16.5517	16.8291	8.53471	10.5387	0.0404026	1.78093	0.924439	0.924439	-0.501059	1.59597	0.122172	0.161213	0.0993427	1.56236	0.844135	0.97736	-0.436857	1.84746	0.137453	0.263331
837	CNAG_00960	65.8906	67.2995	73.5877	74.1958	65.4683	66.8027	62.4986	61.7433	-0.0454664	8.05466	0.651166	0.651166	-0.365631	7.90172	0.00939611	0.0149283	0.0013494	7.81412	0.993621	1	-0.313078	8.14154	0.000530553	0.00237385
838	CNAG_00961	122.55	144.864	70.1018	66.0833	180.617	230.509	29.4171	30.3024	-1.21263	6.95513	2.87402e-39	2.87402e-39	-3.13021	7.33802	1.01729e-74	1.02643e-72	0.746324	7.61481	1.55792e-06	0.00010736	-1.16514	6.03687	3.05088e-27	1.33586e-25
839	CNAG_00964	6.88744	6.99721	9.34909	8.90145	10.1449	10.4479	6.64785	6.9448	0.922379	3.42997	5.20451e-08	5.20451e-08	-0.144446	3.35321	0.48565	0.555827	0.595098	2.91419	0.0063211	0.0491155	-0.466081	3.79697	0.00333168	0.012012
840	CNAG_00966	37.112	39.0992	36.1407	38.8973	38.5129	40.4395	44.3706	41.6061	-0.0451493	6.05177	0.585908	0.585908	0.0168855	6.11106	0.893535	0.93729	0.0308775	5.82765	0.813711	0.961245	0.0988175	6.33753	0.348003	0.52036
841	CNAG_00967	14.4495	14.5809	18.2708	19.061	15.8066	15.7156	18.2066	16.2043	0.651354	4.80986	4.43367e-10	4.43367e-10	0.373217	4.74674	0.00669379	0.0108503	0.120956	4.22083	0.448135	0.723944	-0.151365	5.24971	0.143817	0.272673
842	CNAG_00968	13.1773	17.3513	13.6094	13.8256	21.4066	20.0476	10.9603	12.0464	0.179973	3.82853	0.265972	0.265972	-0.604283	3.902	0.000228329	0.000443039	0.482057	3.72248	0.0131468	0.0812858	-0.295989	4.01842	0.052577	0.125142
843	CNAG_00969	10.9358	12.1137	12.3089	11.4464	11.8275	15.5262	9.51011	11.8569	0.45776	4.41822	0.000153164	0.000153164	0.0166928	4.38528	0.945669	0.981263	0.23251	4.0085	0.231789	0.497746	-0.202991	4.76124	0.136466	0.261882
844	CNAG_00970	128.083	128.787	129.347	131.266	129.347	135.127	118.016	108.762	-0.309492	7.91952	0.00176804	0.00176804	-0.605949	7.8648	2.45062e-05	5.23993e-05	0.0744584	7.8426	0.54419	0.792605	-0.216197	7.91326	0.0178463	0.0505889
845	CNAG_00971	13.2486	13.8518	10.7161	9.56768	13.2591	14.3538	8.94689	10.0349	-0.0301749	4.23395	0.852733	0.852733	-0.180367	4.14282	0.253141	0.312809	-0.00921002	3.98529	0.973528	1	-0.153892	4.40091	0.28353	0.448266
846	CNAG_00972	84.1886	83.3617	118.849	131.826	81.1764	79.1287	120.053	114.692	0.321775	6.63251	2.35323e-05	2.35323e-05	0.215809	6.54383	0.0650118	0.0902517	-0.0227538	6.1811	0.857378	0.982677	-0.123058	6.97405	0.182774	0.325608
847	CNAG_00973	45.848	55.7416	56.8283	60.1403	46.6628	45.0979	51.0167	56.2484	0.0765921	5.65543	0.487765	0.487765	0.0639681	5.46707	0.608414	0.676641	-0.178083	5.26616	0.237914	0.506376	-0.184639	5.85773	0.0788025	0.171874
848	CNAG_00974	3.04989	2.85181	2.26408	2.17068	3.07728	1.93889	2.53579	3.22246	0.337147	1.12081	0.461396	0.461396	0.81464	1.26797	0.0344084	0.0501678	-0.15639	0.647084	0.774701	0.941926	0.326509	1.63667	0.335124	0.506103
849	CNAG_00975	3.75218	3.33473	10.2523	11.1202	3.06188	3.28678	14.5598	12.8551	2.22771	4.15452	1.31853e-47	1.31853e-47	2.61319	4.30387	3.64398e-46	8.40047e-45	-0.152735	2.25938	0.614214	0.843169	0.238233	5.14679	0.0267383	0.071159
850	CNAG_00976	80.1381	81.7201	222.754	234.901	65.3181	54.7423	392.714	361.632	1.16755	7.76366	2.75197e-31	2.75197e-31	2.20025	8.06642	3.41023e-43	6.80287e-42	-0.474802	6.57172	0.000268004	0.00452875	0.563521	8.78545	7.59151e-10	9.20768e-09
851	CNAG_00977	62.1214	59.3629	43.6307	41.1525	66.555	67.5756	42.6054	39.4662	-0.649074	6.58633	5.25576e-18	5.25576e-18	-0.928782	6.63127	2.80167e-15	1.30644e-14	0.148939	6.70068	0.208951	0.468055	-0.125198	6.43681	0.222342	0.376263
852	CNAG_00978	147.813	157.511	110.824	119.056	153.825	140.521	134.94	129.221	-0.782876	7.54354	1.99008e-15	1.99008e-15	-0.595824	7.57566	2.25268e-05	4.83899e-05	-0.041575	7.6078	0.736012	0.920114	0.151124	7.4455	0.114704	0.229605
853	CNAG_00979	127.286	127.97	59.3284	57.1817	117.791	107.356	72.8005	76.7593	-1.34468	7.57974	2.35962e-41	2.35962e-41	-0.908328	7.57732	5.04059e-10	1.61642e-09	-0.146017	7.7818	0.248464	0.519458	0.296059	7.18677	0.000534312	0.00238607
854	CNAG_00980	0	0.458573	0	0	0	0	0.114135	0	-2.48477	-1.93549	1	1	2.06569	-1.94333	1	1	-2.25204	-1.91151	1	1	2.25418	-1.9184	1	1
855	CNAG_00981	5.03357	4.29003	11.108	11.0837	5.80944	5.64197	3.60153	3.82909	1.82505	3.79587	2.38632e-29	2.38632e-29	-0.0499275	2.83459	0.862857	0.911288	0.327935	2.46116	0.206533	0.465348	-1.54178	4.01805	1.27868e-22	4.47345e-21
856	CNAG_00982	66.3723	60.6305	61.3086	54.9409	62.3913	59.3284	62.7076	58.1565	-0.304879	6.35968	0.000318436	0.000318436	-0.295727	6.31708	0.0110369	0.0173615	-0.045593	6.22498	0.717251	0.909895	-0.0308681	6.44886	0.774081	0.888605
857	CNAG_00983	9.2648	9.3794	10.3897	12.1358	9.03904	9.3794	10.6172	11.1527	0.73282	5.19227	3.21299e-12	3.21299e-12	0.665498	5.07795	2.53731e-07	6.54978e-07	-0.0593001	4.4627	0.708753	0.904052	-0.121119	5.67876	0.268969	0.431964
858	CNAG_00984	264.91	315.852	329.592	349.443	448.757	724.303	157.029	190.921	-0.350353	8.74694	0.00284847	0.00284847	-2.51783	9.39847	1.16517e-23	8.82687e-23	1.26094	9.41315	1.32315e-08	4.00512e-06	-0.900757	8.43977	3.87845e-18	1.0151e-16
859	CNAG_00985	24.5312	25.4044	22.5458	23.1388	27.0575	31.0287	21.9353	21.9353	-0.00149063	3.91849	1	1	-0.344129	3.9472	0.0375646	0.0544729	0.210908	3.76638	0.243093	0.511922	-0.126086	4.11079	0.398831	0.572625
860	CNAG_00986	32.0625	34.0741	34.9998	43.4619	32.6566	28.1654	47.5021	43.1672	0.236543	5.33016	0.0291353	0.0291353	0.523547	5.31794	0.000103575	0.000207877	-0.175028	4.85229	0.241841	0.510737	0.117751	5.75032	0.331331	0.502335
861	CNAG_00987	47.6733	47.193	38.7658	35.5363	51.9054	45.2121	34.1601	36.7425	-0.39404	6.17491	3.637e-07	3.637e-07	-0.584103	6.13319	5.7774e-06	1.31531e-05	0.0404704	6.12548	0.766633	0.936533	-0.143998	6.16266	0.175433	0.315925
862	CNAG_00988	75.2958	71.595	101.521	99.7844	69.0003	60.7569	104.834	107.15	0.180898	7.99303	0.0741473	0.0741473	0.441212	7.93128	0.00275964	0.00471707	-0.202309	7.53624	0.113647	0.328384	0.0636103	8.36819	0.478048	0.649663
863	CNAG_00989	55.5564	55.3192	49.969	50.6896	56.1419	50.5864	51.857	46.2934	-0.288685	5.81731	0.000255019	0.000255019	-0.323607	5.72428	0.00927815	0.014751	-0.0759697	5.66272	0.568946	0.810063	-0.105217	5.88079	0.318754	0.488051
864	CNAG_00990	340.789	320.669	298.531	294.363	322.019	291.103	319.227	320.162	-0.67397	8.42874	1.07389e-10	1.07389e-10	-0.571657	8.43291	8.3523e-05	0.000169382	-0.0347957	8.45002	0.780025	0.944411	0.0731091	8.35264	0.411774	0.585294
865	CNAG_00991	55.0168	56.8283	73.4019	69.1573	51.7161	46.4564	55.6234	56.8629	0.18694	6.52823	0.0137622	0.0137622	-0.0257545	6.22835	0.840533	0.890142	-0.182448	6.07614	0.157715	0.396795	-0.389349	6.68945	4.51201e-05	0.00026375
866	CNAG_00992	269.909	249.957	258.513	250.693	201.835	174.522	318.204	333.909	-0.498637	8.95507	6.90341e-06	6.90341e-06	0.218088	8.82366	0.152806	0.197409	-0.47169	8.70463	0.000336797	0.00544032	0.250668	9.0753	0.00618316	0.0204791
867	CNAG_00993	142.084	135.7	132.427	135.99	121.65	108.206	153.825	145.996	-0.364228	7.36876	2.11746e-05	2.11746e-05	-0.0039873	7.26551	0.97947	1	-0.273233	7.15064	0.0283633	0.135902	0.0925691	7.4852	0.327706	0.497974
868	CNAG_00994	173.748	167.485	216.751	202.708	162.242	140.989	241.953	244.48	-0.0801047	6.46286	0.326923	0.326923	0.0822413	6.47057	0.518354	0.587271	-0.0723704	6.20486	0.580738	0.819437	0.0957223	6.72981	0.336715	0.508064
869	CNAG_00995	451.553	444.009	232.514	199.144	477.784	588.473	56.6339	76.9829	-1.58572	9.5338	4.29545e-33	4.29545e-33	-3.65626	9.66571	1.04874e-63	5.53128e-62	0.439611	10.0963	0.00318676	0.0296607	-1.62494	8.2009	1.77004e-29	9.12815e-28
870	CNAG_00996	121.536	116.652	66.8027	53.5524	130.161	140.802	58.5632	57.6405	-1.21162	7.87809	5.8456e-23	5.8456e-23	-1.59127	8.0225	1.74797e-26	1.51172e-25	0.248099	8.23746	0.0488216	0.194429	-0.125331	7.3576	0.272662	0.435764
871	CNAG_00997	95.7809	118.171	70.5679	97.4517	118.488	109.252	111.863	98.5775	-0.601378	5.68045	5.26849e-06	5.26849e-06	-0.418567	5.85363	0.000596646	0.00110201	0.0899653	5.75195	0.535638	0.786377	0.278404	5.77357	0.0409852	0.102126
872	CNAG_00998	8.99455	9.07033	11.9803	12.2114	9.9353	8.61628	13.3088	14.378	0.863964	5.71456	1.29285e-24	1.29285e-24	0.969007	5.75298	2.27981e-14	1.00139e-13	-0.0172744	4.92192	0.903723	1	0.0932489	6.35737	0.373071	0.546114
873	CNAG_00999	70.2744	74.305	61.6779	63.7619	79.069	87.3666	57.4483	57.2736	-0.393001	6.01925	2.63714e-07	2.63714e-07	-0.790841	6.05915	3.76339e-11	1.31662e-10	0.20506	6.05564	0.106771	0.315259	-0.18707	5.98812	0.0573599	0.133693
874	CNAG_01000	54.7154	53.1778	37.8183	39.2899	50.8653	49.3767	47.0624	48.5187	-0.58325	7.62362	3.29685e-09	3.29685e-09	-0.245322	7.63674	0.0797053	0.108891	-0.133343	7.56388	0.271739	0.544828	0.210056	7.67679	0.0202478	0.056384
875	CNAG_01001	2.26408	2.18883	3.18057	3.28678	1.7308	2.25689	2.58487	2.45716	1.29738	3.01319	1.46592e-10	1.46592e-10	0.970427	2.71754	8.72941e-05	0.000176823	-0.0562505	1.89962	0.934937	1	-0.378048	3.50718	0.0303862	0.0793507
876	CNAG_01002	6.06907	5.84676	8.38936	7.56036	5.94173	5.70833	8.28865	7.29753	0.976858	3.74765	2.6194e-10	2.6194e-10	0.918696	3.66032	5.34005e-07	1.33828e-06	-0.0358491	2.86072	0.909741	1	-0.0884949	4.30439	0.552899	0.718015
877	CNAG_01003	108.762	102.545	64.1446	56.6862	110.016	111.55	76.6228	73.17	-1.03144	7.6942	4.51824e-22	4.51824e-22	-0.87934	7.82908	5.43727e-10	1.74043e-09	0.080358	7.90786	0.50692	0.769722	0.238397	7.48234	0.0175874	0.0499769
878	CNAG_01004	21.0944	19.1418	11.7812	10.5741	19.7681	20.9606	19.7781	21.4638	-0.575166	5.84772	5.03938e-10	5.03938e-10	0.183318	6.17708	0.128154	0.168087	-0.0402859	5.84065	0.764758	0.93548	0.723523	6.21405	1.73703e-11	2.52271e-10
879	CNAG_01005	387.482	409.808	629.089	679.404	394.328	395.104	591.356	591.356	-0.00948068	8.40345	0.929368	0.929368	-0.285244	8.3298	0.0474589	0.0676236	0.0623048	8.1755	0.616524	0.844929	-0.207783	8.55619	0.0219144	0.0601608
880	CNAG_01006	5.51053	4.83961	6.4396	8.71959	5.23871	4.77196	8.86688	8.79253	1.15182	4.08726	7.60231e-11	7.60231e-11	1.30114	4.1388	1.61573e-15	7.66782e-15	-0.0403008	3.07346	0.877954	0.993388	0.114072	4.7987	0.443427	0.616651
881	CNAG_01007	33.7568	32.6422	37.3422	32.7181	34.1601	35.337	30.0953	24.4408	0.0883941	6.01908	0.30824	0.30824	-0.364435	5.82223	0.00367163	0.00618333	0.0325143	5.72442	0.801361	0.956286	-0.414615	6.12407	0.000577821	0.00255577
882	CNAG_01008	27.5853	28.3839	22.9123	25.4849	25.414	22.7624	23.9914	24.6154	-0.113309	5.2555	0.23493	0.23493	0.0987228	5.0763	0.467645	0.537251	-0.289631	4.91692	0.0422878	0.177568	-0.071873	5.42351	0.504504	0.673381
883	CNAG_01009	19.8718	21.7573	33.3736	33.4259	19.1038	19.4667	44.9362	44.8936	0.7486	5.64885	3.43535e-18	3.43535e-18	1.25032	5.77518	1.84041e-25	1.52354e-24	-0.202583	4.84448	0.156141	0.395541	0.304908	6.36563	0.00237395	0.00897254
884	CNAG_01010	168.798	169.986	171.006	166.067	185.206	195.829	126.034	112.8	-0.414383	7.03318	5.74165e-09	5.74165e-09	-1.13116	7.00415	1.21621e-19	7.49981e-19	0.243785	7.0953	0.0411989	0.174151	-0.467154	6.86128	5.61428e-07	4.59378e-06
885	CNAG_01011	6.82706	6.18637	7.83598	7.9649	6.862	7.42735	10.2936	10.4604	0.830995	3.85359	1.08505e-08	1.08505e-08	0.994855	4.05506	1.2551e-09	3.88355e-09	0.105724	3.13523	0.656777	0.868748	0.274988	4.55607	0.0280614	0.0741699
886	CNAG_01012	30.7067	29.2904	28.2057	27.5853	29.3609	29.0117	26.7001	31.4505	-0.0820188	4.64594	0.459311	0.459311	-0.0104267	4.57736	0.959745	0.993863	-0.103729	4.3781	0.505481	0.768711	-0.0268572	4.85099	0.84258	0.937218
887	CNAG_01013	100.728	122.662	29.4377	23.1084	125.379	146.291	27.8261	35.3788	-2.19698	6.76662	4.19969e-78	4.19969e-78	-2.37223	7.07976	1.17465e-49	3.18207e-48	0.32749	7.4288	0.028685	0.136691	0.158491	5.66637	0.250029	0.411028
888	CNAG_01014	65.9443	69.3839	35.0597	25.5273	68.3458	81.3377	28.0117	31.8233	-1.26711	6.7079	2.39397e-30	2.39397e-30	-1.48725	6.7586	3.37703e-27	3.04545e-26	0.106817	7.02168	0.413066	0.692622	-0.107222	6.17089	0.449392	0.622001
889	CNAG_01015	43.4874	39.7623	36.9692	37.8183	41.6927	52.4601	32.9349	31.184	-0.228042	5.70196	0.0127434	0.0127434	-0.667631	5.6473	2.64317e-06	6.19171e-06	0.142827	5.6278	0.353483	0.635528	-0.291541	5.70999	0.00625427	0.0206753
890	CNAG_01016	14.1631	15.9926	6.46044	7.74822	18.4927	22.3454	7.44115	7.47791	-0.699236	5.52856	1.69282e-11	1.69282e-11	-1.18729	5.82649	1.8099e-18	1.03622e-17	0.468005	5.84848	0.00119383	0.0142319	-0.0143319	5.41374	0.916436	0.985211
891	CNAG_01017	11.7968	11.3765	8.32735	8.54504	11.7108	9.36491	8.0482	8.15996	0.00714227	5.73831	0.952279	0.952279	0.0368068	5.58105	0.791491	0.844499	-0.169335	5.3899	0.254678	0.524732	-0.134094	5.93287	0.183321	0.326143
892	CNAG_01018	257.933	227.921	294.363	293.822	192.943	178.435	322.932	311.887	-0.203767	8.81631	0.0648093	0.0648093	0.209428	8.67343	0.152707	0.197317	-0.347368	8.48812	0.00647432	0.0501381	0.071327	9.00567	0.437303	0.611346
893	CNAG_01019	1176.59	1234.67	1642.69	1682.42	1373.53	1461.85	1548.49	1500.84	-0.288247	9.87856	0.0085565	0.0085565	-0.619859	9.93947	2.95073e-05	6.25166e-05	0.204902	9.85802	0.0930364	0.289031	-0.120995	9.92657	0.177257	0.318797
894	CNAG_01020	53.3084	51.3287	48.2976	48.7765	50.2423	43.8295	54.3403	55.6234	-0.237216	6.34271	0.0012453	0.0012453	0.0414554	6.30142	0.747981	0.80486	-0.178578	6.11247	0.177353	0.428022	0.105637	6.53642	0.294957	0.461459
895	CNAG_01021	147.499	139.323	152.193	151.797	123.599	108.762	191.224	184.11	-0.284844	7.50164	0.00304112	0.00304112	0.258272	7.45047	0.0655866	0.090977	-0.323198	7.22438	0.0101946	0.069056	0.225459	7.73072	0.0116394	0.0352014
896	CNAG_01022	22.6041	20.7066	28.8699	28.9034	27.9473	29.4046	17.0744	16.4386	0.546946	5.77939	1.11919e-10	1.11919e-10	-0.668936	5.58815	1.12247e-08	3.20929e-08	0.440903	5.43562	0.00080881	0.0105646	-0.769584	5.93107	2.03114e-14	4.0518e-13
897	CNAG_01023	21.6756	20.1582	43.6987	42.9953	21.5538	19.7119	12.6916	12.2024	1.11231	6.23481	2.06996e-43	2.06996e-43	-0.52758	5.24678	3.14777e-05	6.63882e-05	-0.0440663	5.2632	0.755269	0.932588	-1.67855	6.30548	1.47881e-55	1.90657e-53
898	CNAG_01024	46.5109	40.4242	74.0525	76.7593	40.6788	40.144	38.198	37.6469	0.631982	7.10105	2.60481e-12	2.60481e-12	-0.194396	6.46314	0.093513	0.126146	-0.176819	6.39105	0.180344	0.431019	-0.998004	7.21427	6.49689e-31	3.56153e-29
899	CNAG_01025	41.4194	41.6197	38.4417	46.4262	46.9961	51.4076	46.6034	45.1302	-0.0780534	5.81598	0.398019	0.398019	-0.257232	5.92125	0.0291754	0.043061	0.196665	5.6945	0.128198	0.352544	0.0229645	6.04749	0.847657	0.94061
900	CNAG_01026	19.2376	19.8226	16.0628	15.5912	21.6464	25.5273	9.08998	9.25433	-0.0517684	5.28771	0.584118	0.584118	-1.13073	5.10234	2.77934e-16	1.38907e-15	0.279751	5.19774	0.0469752	0.189959	-0.793638	5.17738	4.40487e-15	9.20923e-14
901	CNAG_01027	158.032	149.216	115.32	119.511	158.796	147.813	91.7414	79.449	-0.753407	8.01203	2.81965e-13	2.81965e-13	-1.25964	7.88108	1.72844e-17	9.33544e-17	0.0410891	8.10359	0.739028	0.921745	-0.459497	7.64041	1.7166e-06	1.2948e-05
902	CNAG_01028	16.0156	15.892	12.1408	12.197	18.8229	21.6607	11.0286	11.2356	-0.0282158	4.16618	0.842669	0.842669	-0.610748	4.25706	9.15813e-05	0.000185023	0.379976	4.11955	0.0222865	0.116925	-0.196973	4.31383	0.152466	0.284443
903	CNAG_01029	67.1239	68.5002	48.2342	42.4897	68.5002	72.0532	46.1463	45.2289	-0.73122	6.49996	3.20181e-21	3.20181e-21	-0.842539	6.51328	5.69037e-13	2.2768e-12	0.0526173	6.59869	0.658758	0.870756	-0.0529817	6.33733	0.620948	0.773768
904	CNAG_01030	2.9312	3.75489	11.5864	12.9808	1.96836	1.36333	15.6265	11.993	2.51419	3.58124	4.55441e-38	4.55441e-38	3.58384	3.52626	4.72325e-39	7.701e-38	-1.00936	1.16113	0.0108271	0.0717206	0.0649125	4.5035	0.678503	0.817256
905	CNAG_01031	246.099	256.591	127.286	117.69	310.864	379.455	58.4655	62.7541	-1.46433	8.14045	2.33044e-41	2.33044e-41	-3.05263	8.40748	2.70062e-61	1.19756e-59	0.549965	8.74315	0.000253875	0.0043427	-1.0324	7.07471	3.78975e-28	1.77076e-26
906	CNAG_01032	3.5463	3.34756	2.70358	2.91103	3.95517	4.21496	2.84161	2.62878	0.384655	3.66899	0.0106771	0.0106771	0.022272	3.71441	0.937566	0.974696	0.266847	3.32187	0.17216	0.421771	-0.0899644	4.03237	0.564287	0.728322
907	CNAG_01033	26.7286	26.1983	24.6733	26.0425	24.8868	26.0722	25.0936	23.6188	0.0483564	5.34459	0.614079	0.614079	0.0122836	5.24092	0.940197	0.976817	-0.0803689	5.01669	0.560375	0.805619	-0.110736	5.56867	0.287286	0.452917
908	CNAG_01034	2.00143	2.10431	2.97418	1.63357	2.2615	3.29815	2.83366	2.06917	0.980828	1.34377	0.0129197	0.0129197	0.481528	1.53339	0.169584	0.21715	0.555344	0.804816	0.287691	0.563247	0.0626809	1.92485	0.875764	0.957905
909	CNAG_01035	182.073	190.417	524.062	569.169	194.872	189.91	422.972	364.821	0.941225	8.23086	1.67311e-19	1.67311e-19	0.381891	7.98298	0.00817814	0.0131129	0.104459	7.46615	0.394672	0.675216	-0.449137	8.66808	2.95559e-06	2.14565e-05
910	CNAG_01036	42.7635	40.5271	28.1654	32.7676	44.0792	45.8909	24.6373	21.6362	-0.448547	5.23331	4.13709e-06	4.13709e-06	-0.997556	5.13014	3.83734e-15	1.77276e-14	0.1178	5.25411	0.377602	0.659818	-0.425623	5.07073	0.000319439	0.00150469
911	CNAG_01037	6.89713	6.35105	10.2111	11.2499	7.19503	6.9032	10.1588	8.35778	1.22262	4.88655	4.96789e-27	4.96789e-27	0.862659	4.69341	1.24913e-08	3.55827e-08	0.0743543	3.88125	0.701016	0.897806	-0.279955	5.44017	0.0171313	0.0488602
912	CNAG_01038	18.3884	19.0152	17.6313	18.3459	19.286	20.1502	19.982	22.2458	0.169567	5.31663	0.0629629	0.0629629	0.264331	5.42359	0.0325634	0.0476474	0.0606247	4.991	0.656865	0.868748	0.161093	5.73087	0.141166	0.268597
913	CNAG_01039	46.0791	47.4465	39.2034	38.5959	46.2439	54.2368	31.9913	31.1284	-0.327792	7.86227	0.00102537	0.00102537	-0.801706	7.78596	1.10688e-07	2.93901e-07	0.120131	7.81744	0.364872	0.646642	-0.347953	7.78671	0.000102269	0.000548959
914	CNAG_01040	2.51129	2.04479	1.24357	1.20794	1.85145	2.40551	1.42603	1.76255	-0.0590554	1.73496	0.923636	0.923636	0.26726	1.9013	0.405597	0.473786	-0.0121094	1.51805	1	1	0.319564	2.11395	0.282848	0.447441
915	CNAG_01041	8.19357	6.3162	6.85461	5.75027	8.31103	6.75863	7.0094	6.64785	0.323322	2.97881	0.122909	0.122909	0.334401	3.01117	0.123715	0.163064	0.0327853	2.55326	0.952137	1	0.0493651	3.38195	0.817168	0.920719
916	CNAG_01042	7.56826	7.52827	9.44401	7.33993	5.81363	8.38475	10.753	13.1022	0.681779	2.69024	0.00258588	0.00258588	1.17439	2.93337	1.49836e-06	3.58842e-06	-0.0905561	1.9881	0.81373	0.961245	0.407397	3.40152	0.0394326	0.0989654
917	CNAG_01043	824.328	879.632	773.996	758.934	976.697	1230.54	505.821	475.523	-0.961263	9.21126	1.44379e-18	1.44379e-18	-2.10434	9.38856	2.72615e-37	4.02961e-36	0.47709	9.61132	0.000398756	0.00630941	-0.660022	8.62143	3.69515e-13	6.61328e-12
918	CNAG_01044	198.399	225.805	53.153	44.1385	241.418	278.578	36.2032	47.0826	-2.39691	7.31755	2.50433e-113	2.50433e-113	-3.04219	7.61691	4.03878e-63	2.02288e-61	0.374405	8.03151	0.00725545	0.0541289	-0.264955	5.83449	0.0492883	0.118735
919	CNAG_01045	66.4966	64.9747	68.3458	69.2537	59.8414	58.1101	86.5756	87.433	-0.132314	6.79338	0.0575235	0.0575235	0.304183	6.85636	0.0100189	0.0158707	-0.163594	6.51755	0.169824	0.418371	0.278491	7.13164	0.000805973	0.00344244
920	CNAG_01046	52.7821	52.5269	43.8126	44.6548	51.7633	52.2413	48.8126	47.5021	-0.354154	6.46753	8.70498e-07	8.70498e-07	-0.307881	6.469	0.00766041	0.0123339	-0.0191085	6.36869	0.878189	0.993398	0.0328485	6.56216	0.751353	0.870714
921	CNAG_01047	151.909	167.079	208.936	224.236	225.193	319.227	105.119	122.294	0.0647795	7.43579	0.49247	0.49247	-1.76026	7.65333	4.35039e-19	2.58867e-18	0.893114	7.65159	3.15018e-07	3.2451e-05	-0.926301	7.33401	1.5594e-20	4.82513e-19
922	CNAG_01048	0.810355	0.683876	1.32286	1.4332	0.627529	0.735687	1.57099	1.33809	2.03001	2.60642	1.54677e-15	1.54677e-15	2.02077	2.5808	4.70125e-13	1.8996e-12	-0.0103542	0.990188	1	1	-0.0141833	3.39712	0.962623	1
923	CNAG_01049	88.6222	110.099	202.051	211.955	100.954	68.2307	279.217	282.15	0.703866	5.84117	6.4067e-13	6.4067e-13	1.28109	5.96249	7.57172e-15	3.44088e-14	-0.259302	5.04184	0.188357	0.442424	0.324443	6.55549	0.00130148	0.00526269
924	CNAG_01050	22.7578	22.8337	28.6064	28.4505	22.268	23.1174	27.5058	25.1378	0.435704	5.38531	9.42504e-07	9.42504e-07	0.29644	5.24015	0.0176382	0.0268351	-0.0548298	4.8465	0.693691	0.893685	-0.188472	5.73456	0.0790601	0.172177
925	CNAG_01051	21.5426	21.2164	19.4358	20.0706	22.0768	21.004	24.8595	22.4777	0.0583139	6.46018	0.432419	0.432419	0.229068	6.54013	0.0596619	0.0834739	-0.00702714	6.1622	0.961449	1	0.169419	6.83183	0.074071	0.163709
926	CNAG_01052	524.062	533.367	285.948	227.921	643.616	862.315	81.436	101.436	-1.54572	9.59817	1.64675e-31	1.64675e-31	-3.72214	10.0097	2.29433e-71	1.86049e-69	0.733407	10.3267	2.60507e-06	0.000153699	-1.4368	8.34332	2.73898e-30	1.46683e-28
927	CNAG_01053	41.2859	37.1936	30.1308	25.7042	38.0765	35.0597	34.0987	35.8339	-0.491601	7.3836	1.63722e-06	1.63722e-06	-0.116751	7.39709	0.396859	0.464905	-0.156206	7.27535	0.221134	0.484737	0.224366	7.49802	0.0248638	0.0668604
928	CNAG_01054	44.9923	46.8096	31.8667	37.2548	40.5271	39.5781	36.1284	37.2999	-0.484774	5.50931	7.50484e-08	7.50484e-08	-0.208089	5.34532	0.0844379	0.114704	-0.295059	5.34662	0.0228783	0.118785	-0.0126893	5.51591	0.932311	0.994678
929	CNAG_01055	61.0855	59.5343	60.5168	60.6099	60.0094	54.3585	83.7061	70.1906	-0.170454	6.69441	0.0167691	0.0167691	0.17801	6.7926	0.181094	0.231038	-0.0775972	6.47857	0.536074	0.786377	0.2766	7.01253	0.00459719	0.0158601
930	CNAG_01056	0.985689	1.68489	2.61161	3.75218	1.44762	0.871128	0.982734	1.90617	2.13075	0.576458	0.000218634	0.000218634	1.12919	-0.180032	0.198508	0.251093	-0.131519	-0.818231	1	1	-1.13059	0.888114	0.00929239	0.0289457
931	CNAG_01057	31.8088	34.8329	58.9498	64.6371	32.7676	28.5921	56.6862	54.6817	0.835785	6.34304	4.36309e-23	4.36309e-23	0.768203	6.14247	1.52417e-09	4.68075e-09	-0.146452	5.51254	0.307528	0.584816	-0.208062	6.8365	0.0268087	0.0712918
932	CNAG_01058	28.4104	28.8045	34.6926	37.472	29.0645	24.9677	36.2561	38.6113	0.372907	5.4139	3.9687e-05	3.9687e-05	0.440724	5.32354	0.00110787	0.00199251	-0.122896	4.88058	0.415777	0.694106	-0.0493791	5.80546	0.653077	0.79767
933	CNAG_01059	13.8786	17.9849	15.5912	16.4882	17.2114	20.7855	13.8609	15.4238	0.287523	4.16694	0.046364	0.046364	-0.152145	4.1613	0.381531	0.44975	0.245879	3.86785	0.217484	0.479922	-0.187921	4.4506	0.161065	0.295711
934	CNAG_01060	413.408	427.792	364.073	369.651	403.551	359.747	448.757	403.551	-0.827473	9.13952	1.13418e-14	1.13418e-14	-0.611429	9.17958	5.23876e-05	0.000108543	-0.0401323	9.21443	0.74825	0.92775	0.181722	9.02276	0.0431168	0.1063
935	CNAG_01061	6.16025	5.66621	3.18554	3.30442	8.49969	7.28615	3.07077	2.97418	-0.286615	3.78513	0.0495672	0.0495672	-0.844963	3.95298	3.79153e-07	9.61277e-07	0.422663	3.89816	0.0167232	0.0958247	-0.130176	3.84496	0.413212	0.58662
936	CNAG_01062	19.6611	20.351	13.7233	13.7396	20.332	21.5538	15.7318	16.1256	-0.277425	6.13667	0.000219715	0.000219715	-0.212569	6.20668	0.0681427	0.0942223	0.040254	6.03282	0.75221	0.930836	0.110799	6.31288	0.280071	0.444665
937	CNAG_01063	40.7653	42.947	27.8261	29.5523	44.2981	50.8184	25.2951	23.6458	-0.56851	7.39491	4.1304e-10	4.1304e-10	-1.02966	7.4097	6.91606e-13	2.74357e-12	0.186835	7.4915	0.151363	0.388747	-0.268571	7.22087	0.00237145	0.00896796
938	CNAG_01064	3.76883	5.01358	8.24362	8.57602	4.79385	6.18637	9.20096	8.92857	1.56818	2.87211	1.77758e-12	1.77758e-12	1.23095	2.95115	1.21101e-07	3.20086e-07	0.353736	1.76416	0.302813	0.579457	0.0225539	3.60712	0.93123	0.994512
939	CNAG_01065	7.88471	6.96553	10.5012	10.753	6.68891	7.60415	10.7964	10.8383	1.06793	4.04671	1.78791e-14	1.78791e-14	1.07749	3.98819	1.45755e-10	4.8833e-10	-0.0518243	3.08762	0.841127	0.975641	-0.0369175	4.6587	0.776131	0.890039
940	CNAG_01069	10.363	12.1265	5.94875	6.9032	11.4464	11.0636	7.56388	8.11596	-0.3582	4.889	0.00197848	0.00197848	-0.106958	4.95665	0.410761	0.478774	-0.0567239	4.78261	0.699227	0.896585	0.200292	5.0759	0.0823276	0.178167
941	CNAG_01070	1.68489	1.62582	0.637341	1.22397	2.38103	2.01551	0.620466	0.932005	0.0546133	0.737263	1	1	-0.732425	0.83101	0.111796	0.149047	0.527555	0.732716	0.330158	0.609557	-0.253195	0.87571	0.699026	0.832042
942	CNAG_01071	15.0322	12.2987	20.4367	18.352	13.5003	15.6149	21.5248	20.7779	0.785058	4.93776	3.24274e-10	3.24274e-10	0.772301	4.98275	9.75944e-09	2.80882e-08	0.0688709	4.23466	0.71391	0.907754	0.0612526	5.5282	0.579107	0.741266
943	CNAG_01072	12.9739	16.6099	5.78533	5.88657	14.1531	17.9095	7.20654	5.55171	-0.969025	4.00127	4.81594e-10	4.81594e-10	-0.995829	4.08508	1.33316e-07	3.51172e-07	0.086958	4.2387	0.662878	0.873053	0.0664961	3.78726	0.711538	0.841755
944	CNAG_01073	17.379	15.7256	11.974	14.0397	19.061	18.4555	10.6778	11.2724	-0.0373248	4.46961	0.772985	0.772985	-0.511992	4.41864	0.000302162	0.000577387	0.186303	4.323	0.237568	0.505978	-0.282946	4.57424	0.0345791	0.0888665
945	CNAG_01074	6.3162	6.862	1.41883	0.970231	8.17756	8.15996	0.914121	1.25606	-1.78295	2.3302	7.28562e-13	7.28562e-13	-2.2932	2.52115	6.6794e-19	3.91431e-18	0.322302	2.96697	0.143775	0.376585	-0.182577	1.52086	0.693804	0.828945
946	CNAG_01075	2.28229	2.30054	0.513516	0.996808	2.61653	1.17209	0.775257	0.673494	-0.703238	1.29824	0.0444716	0.0444716	-0.648963	1.1692	0.124199	0.16367	-0.158956	1.32396	0.758293	0.93281	-0.0992352	1.18048	0.908786	0.980926
947	CNAG_01076	4.1788	5.55171	1.20794	0.980183	3.90515	4.22595	1.07749	0.717969	-1.44609	1.94425	3.41485e-07	3.41485e-07	-1.52432	1.65629	2.48419e-06	5.83304e-06	-0.270715	2.19557	0.353038	0.635308	-0.343684	1.29781	0.378716	0.551894
948	CNAG_01077	14.4806	15.0973	9.21362	8.95136	15.4106	15.8384	7.78813	7.4537	-0.315935	3.0433	0.0840937	0.0840937	-0.707103	2.91351	0.000925715	0.00167834	0.0562217	2.98094	0.828207	0.969423	-0.329441	3.00081	0.106511	0.216467
949	CNAG_01078	44.2981	45.5947	14.0833	18.1338	45.5432	47.6928	15.4864	18.6608	-1.42446	5.70783	5.09597e-49	5.09597e-49	-1.44885	5.75859	1.97851e-29	2.01675e-28	0.0442956	6.05375	0.727563	0.916298	0.025623	5.14601	0.869103	0.953166
950	CNAG_01079	6.09353	8.4552	3.60153	4.52934	7.83598	5.40199	3.25023	3.24581	-0.281631	2.31431	0.300536	0.300536	-0.456526	2.07794	0.105299	0.141088	-0.154218	2.14168	0.624867	0.850622	-0.323025	2.29264	0.21733	0.369939
951	CNAG_01080	11.4253	9.92458	10.9152	10.8704	11.58	9.34909	8.79967	9.4925	0.47359	3.72727	0.00170705	0.00170705	0.224351	3.50918	0.245572	0.304483	-0.0616808	3.16018	0.780272	0.944411	-0.305634	4.02357	0.0438596	0.10786
952	CNAG_01081	11.9221	10.2693	38.8008	40.4242	13.4196	18.514	6.78566	6.86873	2.09759	4.79494	4.51028e-66	4.51028e-66	-0.88945	3.503	3.35291e-05	7.05226e-05	0.605666	3.398	0.00806881	0.058618	-2.37647	4.91544	6.24722e-79	1.35916e-76
953	CNAG_01082	30.1502	28.6275	29.8126	28.266	32.42	33.5299	24.9597	25.1036	0.0216047	6.99237	0.78209	0.78209	-0.387392	6.92395	0.000992987	0.00179563	0.131955	6.78419	0.268197	0.540613	-0.271529	7.13043	0.00123677	0.00502945
954	CNAG_01083	165.712	165.882	254.02	267.074	167.485	169.788	219.067	209.6	0.288158	8.60451	0.00500998	0.00500998	-0.229807	8.45334	0.107766	0.144227	0.117358	8.2468	0.330361	0.609557	-0.394847	8.81279	1.39364e-05	9.0005e-05
955	CNAG_01084	12.1265	16.7692	16.7425	22.2063	13.2843	12.3591	17.423	17.423	0.711193	4.26619	2.72277e-05	2.72277e-05	0.742639	4.02919	4.67396e-06	1.07252e-05	-0.251525	3.4591	0.24514	0.514986	-0.214438	4.69052	0.131839	0.2556
956	CNAG_01085	8.70381	8.84889	16.9017	20.9039	9.46486	9.64449	13.0821	13.574	1.52058	3.9983	1.01264e-21	1.01264e-21	0.850753	3.62637	2.39792e-06	5.64378e-06	0.12659	2.79433	0.599216	0.832185	-0.537686	4.49418	0.000132346	0.000692779
957	CNAG_01086	7.86801	8.02611	6.73154	7.55625	9.8077	12.0092	5.48163	5.67195	0.379216	3.94809	0.00662842	0.00662842	-0.520165	3.94804	0.00273156	0.00467021	0.489961	3.72742	0.00950087	0.066079	-0.403729	4.16893	0.0066816	0.021845
958	CNAG_01087	49.253	51.215	19.7373	17.832	57.5538	70.7862	20.4752	24.2048	-1.40847	6.66027	8.8564e-75	8.8564e-75	-1.63908	6.99814	4.36326e-29	4.3708e-28	0.388509	7.16975	0.00398406	0.0354241	0.163556	6.16279	0.153496	0.285885
959	CNAG_01088	24.3248	23.2173	16.097	16.1256	20.9819	19.9015	28.229	28.229	-0.383334	5.06387	6.90566e-05	6.90566e-05	0.54891	5.27138	8.8722e-06	1.98484e-05	-0.297846	4.85616	0.0350621	0.156275	0.639912	5.48781	1.43328e-09	1.67149e-08
960	CNAG_01089	97.093	83.9299	91.633	99.1166	84.8687	74.1024	110.016	111.55	-0.19076	5.87893	0.0367598	0.0367598	0.193214	5.86489	0.116477	0.154371	-0.211693	5.61207	0.130151	0.355337	0.177565	6.1351	0.089688	0.190659
961	CNAG_01090	32.7676	37.8767	25.2213	25.7153	46.6838	65.6289	25.6206	27.552	-0.427776	5.11658	4.35709e-05	4.35709e-05	-1.16571	5.5454	3.24082e-12	1.22092e-11	0.713577	5.46601	5.14898e-05	0.00133758	-0.018416	5.15341	0.867577	0.953002
962	CNAG_01091	146.585	147.256	126.935	134.06	134.828	132.652	139.323	138.216	-0.47796	8.80906	4.18838e-06	4.18838e-06	-0.370092	8.77041	0.0101986	0.0161296	-0.0823814	8.72624	0.492994	0.761025	0.031038	8.82666	0.735981	0.860133
963	CNAG_01092	144.232	138.216	122.789	113.026	130.863	105.428	143.595	138.855	-0.588655	6.77586	2.11075e-13	2.11075e-13	-0.159526	6.69942	0.243908	0.302581	-0.269277	6.6599	0.0504403	0.19784	0.165451	6.80646	0.0846126	0.182319
964	CNAG_01093	23.7626	25.492	22.2167	22.9123	28.2167	25.5132	21.8203	24.1359	0.00231144	4.65902	1	1	-0.178935	4.68522	0.207204	0.260906	0.124823	4.45906	0.443762	0.72113	-0.050634	4.89062	0.664352	0.807194
965	CNAG_01094	36.2658	36.2561	49.1294	45.485	36.8521	38.5476	45.8621	46.6034	0.331644	6.14707	2.18561e-05	2.18561e-05	0.190466	6.08248	0.0986481	0.132636	0.0223113	5.7107	0.861719	0.985105	-0.113277	6.49501	0.269675	0.432499
966	CNAG_01095	25.7808	27.2668	28.5921	28.1898	33.0536	40.5544	27.4461	20.5059	0.189476	5.20296	0.0469332	0.0469332	-0.604067	5.30394	8.12514e-05	0.000164967	0.498053	5.10305	0.000842603	0.0109169	-0.289314	5.40523	0.0212031	0.0584477
967	CNAG_01096	24.9597	26.2991	19.8489	23.7007	25.614	21.7207	24.9926	23.8456	-0.114817	4.54425	0.338581	0.338581	0.137512	4.48753	0.362808	0.430375	-0.191215	4.25377	0.25011	0.521181	0.0669795	4.78124	0.595966	0.754385
968	CNAG_01097	127.48	135.801	168.432	173.15	154.513	184.467	90.4041	86.7261	0.00912162	7.4554	0.925377	0.925377	-1.35303	7.36868	2.69925e-20	1.71932e-19	0.455643	7.43182	0.000939912	0.0118545	-0.900668	7.3358	9.42295e-23	3.33008e-21
969	CNAG_01098	21.3942	21.811	36.3354	38.5687	17.3513	12.5152	53.0925	60.059	0.8757	6.06191	1.41356e-27	1.41356e-27	1.99114	6.21539	2.81262e-34	3.62619e-33	-0.656936	4.98516	0.000135988	0.00272054	0.464073	6.91612	2.15328e-06	1.5965e-05
970	CNAG_01099	33.0042	32.5856	33.684	36.324	34.6336	33.3898	41.8396	36.2658	0.095363	6.65045	0.20314	0.20314	0.129161	6.69779	0.297376	0.361504	0.0344856	6.35351	0.779614	0.944271	0.0740118	6.98984	0.458673	0.631332
971	CNAG_01100	4.18593	4.1382	6.17398	5.91817	3.75489	3.38671	6.77856	6.37336	1.18349	4.7224	1.76273e-25	1.76273e-25	1.41718	4.6815	1.21619e-22	8.81992e-22	-0.196336	3.61502	0.295311	0.570464	0.0428928	5.41724	0.68351	0.820186
972	CNAG_01101	19.9641	19.4947	15.5635	16.7425	17.1477	14.1169	23.6679	24.3773	-0.0305601	6.31856	0.694711	0.694711	0.795538	6.39508	6.41234e-09	1.88207e-08	-0.398593	5.88664	0.00496384	0.0418381	0.4331	6.79375	3.33774e-06	2.40055e-05
973	CNAG_01102	594.676	667.518	571.773	608.812	788.609	1167.76	150.835	164.692	-0.798387	9.44735	5.46556e-12	5.46556e-12	-3.34845	9.6859	1.37788e-58	5.32934e-57	0.763693	9.96252	6.92499e-06	0.000301324	-1.78061	8.62288	2.53178e-74	5.03607e-72
974	CNAG_01103	77.9674	77.4337	113.026	128.158	62.9018	62.4645	117.69	115.158	0.374376	6.22146	3.13253e-06	3.13253e-06	0.589826	6.03764	2.95391e-07	7.56348e-07	-0.306402	5.60553	0.0154721	0.0904427	-0.0852483	6.60104	0.405433	0.579168
975	CNAG_01104	46.9061	44.4566	50.8184	51.1106	36.0345	27.4604	66.0574	63.1101	0.0448963	6.3186	0.553576	0.553576	0.88837	6.20489	2.09236e-09	6.36113e-09	-0.611749	5.75953	6.72103e-05	0.00158616	0.237309	6.72015	0.0110742	0.0337118
976	CNAG_01105	11.4037	11.9706	7.86801	7.74101	12.0874	10.699	10.9748	11.6684	-0.144948	5.1665	0.121416	0.121416	0.367809	5.34838	0.00405378	0.00678424	-0.0949075	4.93409	0.505071	0.768321	0.423484	5.58173	4.68926e-05	0.000273193
977	CNAG_01106	82.8208	84.9381	60.5753	59.3629	86.4899	95.3638	51.6849	51.7161	-0.698574	7.78467	3.16906e-12	3.16906e-12	-1.08939	7.7823	4.99486e-14	2.14523e-13	0.136935	7.90567	0.271788	0.544828	-0.248029	7.54053	0.00562179	0.0188706
978	CNAG_01107	29.0382	27.0079	35.1258	35.4422	26.6323	25.9453	33.8602	34.858	0.368882	6.23548	1.99388e-06	1.99388e-06	0.393811	6.0956	0.00074375	0.00136191	-0.147073	5.69528	0.243075	0.511922	-0.116721	6.59765	0.233165	0.390496
979	CNAG_01108	24.5934	25.4458	14.1006	13.3843	24.9926	27.2582	12.1578	12.7002	-0.687312	5.62668	1.67767e-16	1.67767e-16	-0.908844	5.55986	1.26987e-13	5.33543e-13	0.0148737	5.69664	0.915881	1	-0.201123	5.42771	0.0534088	0.126689
980	CNAG_01109	53.5836	52.6295	152.931	159.637	54.089	55.5564	190.921	188.479	1.28227	6.12924	3.32021e-58	3.32021e-58	1.44948	6.24366	1.55252e-33	1.93012e-32	0.010809	5.06217	0.953269	1	0.183578	6.94897	0.0378105	0.0957224
981	CNAG_01110	51.7859	54.8045	72.5538	83.3028	51.6026	48.1893	82.0215	72.5538	0.37552	5.40553	0.000116205	0.000116205	0.402651	5.31253	0.00168217	0.00296788	-0.101294	4.881	0.474521	0.743555	-0.0682648	5.78886	0.5571	0.721319
982	CNAG_01111	300.348	289.065	361.084	308.005	250.884	216.751	409.808	404.864	-0.379462	8.10828	0.000320969	0.000320969	0.158254	8.05258	0.279882	0.34269	-0.31467	7.87627	0.0122321	0.0769286	0.228936	8.28605	0.014317	0.0419153
983	CNAG_01112	102.217	110.016	129.85	128.499	127.396	165.882	72.9082	69.5177	-0.0101937	7.40007	0.918906	0.918906	-1.42668	7.40641	5.72602e-17	3.01776e-16	0.559419	7.44724	0.000418332	0.00654478	-0.851017	7.28852	1.7088e-21	5.5077e-20
984	CNAG_01113	58.0768	51.2919	91.5529	107.493	47.2956	39.1902	122.918	122.049	0.629085	5.54036	4.6357e-10	4.6357e-10	1.28881	5.5501	4.01807e-21	2.64653e-20	-0.427036	4.71345	0.00906801	0.0638336	0.238009	6.17791	0.0260248	0.0695527
985	CNAG_01114	104.312	116.078	155.659	170.691	93.2247	93.9231	179.893	165.368	0.240101	4.93901	0.0246097	0.0246097	0.492533	4.85451	0.000185	0.000362089	-0.228771	4.4345	0.142802	0.375024	0.0295613	5.3134	0.786266	0.898258
986	CNAG_01115	15.7818	15.7633	15.3024	15.3393	17.9423	19.3003	14.2425	12.8824	0.275482	7.19312	0.000221484	0.000221484	-0.218697	7.18025	0.0848167	0.115173	0.247301	6.909	0.0386492	0.166757	-0.24116	7.46131	0.0122474	0.0368004
987	CNAG_01116	11.108	11.7108	7.56826	8.47598	12.6803	13.3675	7.02723	7.10387	-0.0237795	4.17819	0.878419	0.878419	-0.468203	4.12981	0.00223416	0.00386728	0.178175	4.02084	0.291503	0.5672	-0.260482	4.29872	0.0615253	0.141366
988	CNAG_01117	661.283	629.089	835.545	815.616	531.97	433.723	1167.76	1248.22	-0.42437	11.5599	0.000212347	0.000212347	0.319078	11.623	0.0527931	0.0745529	-0.298351	11.351	0.0282147	0.135551	0.450848	11.833	2.33308e-06	1.72614e-05
989	CNAG_01118	4.80089	3.93615	3.84318	3.68512	3.45526	2.88534	5.40857	4.93636	0.408078	3.01285	0.0378404	0.0378404	1.30392	3.16916	9.81465e-10	3.06273e-09	-0.456021	2.32111	0.081545	0.264546	0.445081	3.65909	0.00830696	0.0263236
990	CNAG_01119	136.951	140.708	379.455	371.905	134.643	168.965	388.796	392.714	0.915966	8.80061	3.40987e-18	3.40987e-18	0.75926	8.89336	6.62059e-06	1.497e-05	0.200621	8.10525	0.168012	0.41582	0.0497388	9.46386	0.582638	0.743219
991	CNAG_01120	394.328	379.455	319.227	322.019	385.743	344.747	353.843	356.779	-0.867631	9.58765	6.50181e-16	6.50181e-16	-0.736251	9.62094	1.27834e-06	3.07739e-06	-0.012338	9.68967	0.921455	1	0.124723	9.41412	0.157545	0.291352
992	CNAG_01121	2.10197	1.68151	25.9795	29.7745	4.54549	6.04781	7.25054	10.5121	4.4247	3.85407	9.55062e-80	9.55062e-80	1.25318	2.67279	7.28879e-06	1.64062e-05	1.59521	1.08865	0.000207271	0.00370956	-1.56839	4.30509	1.11773e-20	3.47394e-19
993	CNAG_01122	0.653237	1.48412	1.81776	2.94218	1.79771	0.5221	1.68489	2.04957	2.10836	0.899612	1.43147e-05	1.43147e-05	1.39578	0.661228	0.00745923	0.0120295	0.306899	-0.415951	0.819865	0.963684	-0.398593	1.46988	0.26689	0.429617
994	CNAG_01123	42.9779	40.0622	34.2846	39.2034	31.8757	24.2048	48.2342	55.0571	-0.218901	6.03856	0.0116161	0.0116161	0.830257	5.96015	7.76969e-08	2.08449e-07	-0.675603	5.59029	2.27808e-05	0.000720907	0.378827	6.39045	0.000886496	0.00373595
995	CNAG_01124	1.88298	3.15455	10.6778	13.2234	2.28678	1.53191	17.2114	20.5434	2.86784	2.73374	2.36906e-24	2.36906e-24	3.77987	3.15418	1.2264e-36	1.7354e-35	-0.387226	0.326685	0.620026	0.847306	0.529538	3.92091	0.0018067	0.00704271
996	CNAG_01125	31.3816	30.4897	48.9023	45.0979	33.4941	30.1884	47.4807	44.1385	0.540246	7.25714	3.96099e-11	3.96099e-11	0.450117	7.15851	0.000457794	0.000857225	-0.0374231	6.67123	0.766139	0.936198	-0.12184	7.69083	0.193701	0.339342
997	CNAG_01126	37.6957	38.6668	29.625	32.2136	39.7418	40.5877	34.409	32.8415	-0.324391	7.69099	0.00126697	0.00126697	-0.322876	7.72363	0.0211874	0.0319279	0.0341439	7.60092	0.779451	0.944239	0.041231	7.8022	0.660108	0.803721
998	CNAG_01127	23.0197	22.9451	20.2899	21.9874	22.7056	23.7973	25.8255	24.8319	0.0347234	5.3272	0.717726	0.717726	0.223715	5.40085	0.0635104	0.0884319	-0.0249802	5.0336	0.873921	0.991242	0.169717	5.68664	0.096524	0.201499
999	CNAG_01128	108.53	133.73	150.976	166.431	139.508	152.024	92.6897	78.4523	0.0514108	6.94099	0.611117	0.611117	-1.16477	6.75816	4.19319e-19	2.4994e-18	0.32861	6.82366	0.0190442	0.104892	-0.881438	6.84817	6.50823e-18	1.69068e-16
1000	CNAG_01129	35.9526	36.9948	31.8438	30.9176	40.3997	46.7967	26.4259	30.8006	-0.212224	6.32903	0.00424778	0.00424778	-0.685202	6.4005	2.20587e-07	5.71753e-07	0.280344	6.31901	0.0291555	0.138025	-0.187046	6.39123	0.0820686	0.177717
1001	CNAG_01130	38.1798	34.5772	98.2078	92.6425	31.5912	26.2901	122.466	123.417	1.1963	7.35441	6.81685e-35	6.81685e-35	1.94582	7.4596	3.12475e-37	4.58955e-36	-0.446224	6.15112	0.00172345	0.0188362	0.30873	8.23426	0.000720095	0.00311385
1002	CNAG_01131	15.7891	15.2373	60.6305	64.7267	21.866	21.4119	43.5752	44.5814	2.11427	5.49246	2.41407e-98	2.41407e-98	1.04886	5.16463	2.8939e-16	1.44322e-15	0.50785	4.03521	0.00201258	0.02107	-0.551953	6.13146	9.80905e-08	8.93856e-07
1003	CNAG_01132	35.3163	33.5299	55.2714	49.3996	24.7429	17.7391	64.6371	76.0817	0.556459	5.79222	4.00657e-10	4.00657e-10	1.66192	5.76112	1.26285e-22	9.12979e-22	-0.793484	4.86912	6.46824e-06	0.000290528	0.317256	6.44887	0.00650013	0.0213707
1004	CNAG_01133	17.6252	16.7071	11.1857	12.7077	16.6543	17.4086	13.7396	14.1343	-0.209792	3.86287	0.143741	0.143741	-0.0286657	3.89595	0.883672	0.928903	-0.0602506	3.68606	0.756889	0.932588	0.126409	4.08629	0.406612	0.580445
1005	CNAG_01134	8.56728	10.083	10.1189	10.4396	8.87603	8.49969	11.2274	10.5062	0.620214	5.37309	1.18591e-10	1.18591e-10	0.749405	5.30779	1.32274e-09	4.08016e-09	-0.137408	4.68038	0.35999	0.642464	-0.00222042	5.88066	0.99424	1
1006	CNAG_01135	10.699	7.92698	6.12585	6.86873	11.7174	11.5221	8.96995	8.47598	-0.0474085	3.56969	0.815236	0.815236	-0.00534934	3.85745	1	1	0.274011	3.476	0.213235	0.473799	0.320969	3.97033	0.0382168	0.0963308
1007	CNAG_01136	179.893	174.013	141.954	142.055	152.724	131.537	183.457	188.691	-0.690713	7.63802	2.60128e-12	2.60128e-12	-0.108225	7.59614	0.46851	0.538156	-0.29697	7.54599	0.0228067	0.118581	0.291051	7.671	0.0013484	0.00542005
1008	CNAG_01137	345.291	313.388	250.693	232.514	314.298	320.669	254.02	243.526	-0.911994	9.73748	3.40525e-14	3.40525e-14	-1.00424	9.70264	2.7769e-11	9.7937e-11	-0.00048411	9.86055	0.997555	1	-0.0868786	9.42812	0.36263	0.535561
1009	CNAG_01138	357.57	371.905	144.481	155.504	360.619	368.482	175.397	164.364	-1.75106	8.45798	9.93107e-59	9.93107e-59	-1.75799	8.57726	2.20706e-32	2.60876e-31	0.118531	8.89078	0.33673	0.616944	0.117354	7.66219	0.195471	0.341413
1010	CNAG_01139	1.74606	1.7548	3.24581	3.86063	1.03193	0.896978	5.36395	3.61817	1.78335	1.19269	2.70542e-05	2.70542e-05	2.97291	1.34218	2.02258e-09	6.15436e-09	-0.875105	-0.363448	0.246373	0.516941	0.315792	2.06157	0.276125	0.439904
1011	CNAG_01140	52.4175	48.3353	54.9883	52.22	33.6425	25.6206	74.2444	78.716	-0.0410068	7.45433	0.666592	0.666592	1.24989	7.35608	1.91875e-14	8.46537e-14	-0.880924	6.83814	6.56493e-09	2.68853e-06	0.415475	7.91411	7.5181e-06	5.10644e-05
1012	CNAG_01141	44.0792	44.7119	35.2324	37.9376	39.4984	35.1524	43.2887	40.5544	-0.314535	5.36582	0.000514761	0.000514761	0.0718159	5.26877	0.583229	0.65249	-0.292989	5.12576	0.0385829	0.166737	0.0992824	5.51987	0.361447	0.533925
1013	CNAG_01142	18.2979	19.061	22.3289	20.9134	19.8489	25.6916	13.8947	12.1035	0.408878	6.35519	1.31196e-07	1.31196e-07	-0.618993	6.12483	3.29877e-05	6.94887e-05	0.289583	6.01417	0.0565247	0.212143	-0.732395	6.47096	2.32294e-12	3.73636e-11
1014	CNAG_01143	37.5517	39.4481	88.684	96.5754	37.714	26.1823	70.1018	74.1455	1.11348	5.99956	4.06306e-40	4.06306e-40	1.03638	5.60382	4.69979e-10	1.51062e-09	-0.332282	4.89228	0.0727163	0.246952	-0.403538	6.48777	0.00011183	0.000596143
1015	CNAG_01144	63.9254	67.5756	494.355	520.426	59.1765	54.0165	112.7	121.005	2.47854	8.77905	2.45787e-108	2.45787e-108	0.779433	7.28044	4.64679e-09	1.37839e-08	-0.214901	6.68452	0.0841659	0.26978	-1.90841	9.12616	2.75707e-90	7.38258e-88
1016	CNAG_01145	39.0141	37.0055	26.769	30.3871	37.5033	30.5081	47.9207	47.4465	-0.408589	5.408	1.46393e-05	1.46393e-05	0.387487	5.60911	0.00456839	0.00758891	-0.214946	5.24714	0.152317	0.389721	0.586715	5.78497	6.77237e-08	6.31182e-07
1017	CNAG_01146	40.1702	39.4662	49.2083	47.7766	28.1654	21.5426	70.9863	71.4549	0.188004	7.26164	0.0136068	0.0136068	1.44012	7.26092	4.62569e-19	2.75013e-18	-0.80079	6.55368	1.38396e-07	1.81795e-05	0.456882	7.85316	3.90373e-07	3.24317e-06
1018	CNAG_01147	61.3529	69.9643	76.3767	82.1031	71.9873	77.8467	75.5077	68.2307	0.0725336	5.75632	0.438285	0.438285	-0.326229	5.75396	0.00693917	0.011222	0.201457	5.55794	0.138924	0.368684	-0.191259	5.95384	0.0695533	0.155651
1019	CNAG_01148	410.515	354.685	426.496	419.329	298.531	192.558	621.034	635.129	-0.488773	9.46781	7.31026e-06	7.31026e-06	0.577779	9.39293	0.00396461	0.00664619	-0.615226	9.15405	0.000536933	0.00791932	0.456782	9.70878	3.54779e-07	2.9616e-06
1020	CNAG_01149	13.6741	14.1083	12.2294	12.5223	13.0634	12.8824	15.2713	14.3861	0.195121	6.18692	0.0101785	0.0101785	0.497634	6.19797	1.92881e-05	4.16901e-05	-0.156994	5.74187	0.207275	0.466137	0.151325	6.61011	0.125433	0.246059
1021	CNAG_01150	448.757	478.837	243.526	225.985	451.553	481.377	221.572	254.785	-1.47449	9.47711	2.09415e-36	2.09415e-36	-1.75515	9.57988	4.76121e-26	4.05723e-25	0.173381	9.86392	0.187866	0.441717	-0.101291	8.77243	0.334349	0.505371
1022	CNAG_01151	50.9606	57.3626	59.1174	55.66	59.7625	59.1765	55.2216	56.8283	-0.0448763	5.02829	0.682281	0.682281	-0.328149	5.02447	0.00862153	0.0137668	0.140848	4.86143	0.333282	0.612866	-0.136499	5.19719	0.186973	0.331038
1023	CNAG_01152	3303.59	2698.41	3303.59	2830.33	2830.33	2378.53	3144.54	3193.22	-0.633277	11.4316	1.07129e-05	1.07129e-05	-0.260625	11.3168	0.111154	0.148277	-0.268583	11.3215	0.0698668	0.241037	0.109903	11.3943	0.300566	0.467294
1024	CNAG_01153	2494.35	1927.89	2594.15	2378.53	1877.18	1592.59	2494.35	2494.35	-0.512031	10.6966	9.85964e-05	9.85964e-05	-0.153164	10.5503	0.343071	0.409194	-0.30144	10.5232	0.0375872	0.164167	0.0631306	10.7081	0.51472	0.68304
1025	CNAG_01154	11.9505	13.5332	7.94345	7.43401	13.1813	13.1716	6.66785	7.03433	-0.306002	3.68668	0.044909	0.044909	-0.538927	3.56924	0.0019102	0.00334308	-0.00553073	3.58607	1	1	-0.232761	3.68978	0.157977	0.291733
1026	CNAG_01155	488.442	491.361	305.971	262.105	456.193	451.553	184.467	181.665	-1.3209	9.9351	2.8917e-28	2.8917e-28	-2.03409	9.82501	2.24111e-40	3.95002e-39	0.0636315	10.2207	0.600641	0.833499	-0.643442	9.10331	5.78413e-11	7.81925e-10
1027	CNAG_01156	65.3557	66.8027	61.9039	64.0517	62.8767	63.0031	75.9273	74.1958	-0.250304	7.27408	0.000910889	0.000910889	-0.00109562	7.31562	0.996253	1	-0.0774354	7.09545	0.51242	0.772519	0.177454	7.49638	0.0522831	0.12457
1028	CNAG_01157	35.288	37.2754	33.0984	34.2257	38.9077	36.1094	34.4655	33.788	-0.103745	6.08525	0.185236	0.185236	-0.196599	6.05479	0.098718	0.132704	0.0179621	5.88466	0.897895	1	-0.0690383	6.25838	0.498095	0.668544
1029	CNAG_01158	113.885	111.04	101.608	109.337	101.261	96.2346	121.422	121.422	-0.387989	7.94164	0.000112416	0.000112416	-0.0426013	7.91923	0.767277	0.822826	-0.18201	7.77434	0.138013	0.367717	0.168833	8.08338	0.0669203	0.15063
1030	CNAG_01159	23.9472	22.3118	40.5877	41.2112	22.6178	20.8882	47.9982	48.3636	0.890402	6.0506	1.05652e-28	1.05652e-28	1.13853	6.08575	5.32426e-21	3.49364e-20	-0.12022	5.19327	0.380598	0.661438	0.133375	6.72711	0.151813	0.283738
1031	CNAG_01161	50.0162	44.7622	48.6773	55.7064	49.253	52.869	51.5227	47.6733	-0.00374362	5.95497	0.978574	0.978574	-0.22271	5.92826	0.0553937	0.0777992	0.0869816	5.73718	0.511512	0.772426	-0.126728	6.14823	0.255512	0.417185
1032	CNAG_01162	36.4592	35.7553	29.8539	30.3298	40.5544	36.3092	32.037	32.404	-0.254877	5.4599	0.00320742	0.00320742	-0.313324	5.50113	0.0132744	0.0206241	0.0699876	5.36274	0.613805	0.843169	0.0171476	5.6021	0.874544	0.957173
1033	CNAG_01163	10.0112	10.2936	50.1518	47.4807	10.335	9.13528	18.4193	18.6964	2.5307	6.32054	1.15141e-169	1.15141e-169	1.29476	5.247	4.90806e-23	3.6351e-22	-0.0820715	4.21631	0.613859	0.843169	-1.31231	6.78156	1.13257e-44	1.0375e-42
1034	CNAG_01164	244.48	245.599	249.657	255.141	269.424	261.473	299.752	296.676	-0.389233	9.23181	0.000227553	0.000227553	-0.401429	9.37682	0.00644195	0.010464	0.15344	9.22941	0.196457	0.452364	0.147032	9.35885	0.095884	0.200464
1035	CNAG_01165	33.4062	30.0442	24.1359	23.745	35.0131	29.6954	28.1842	28.7145	-0.339026	5.83812	0.000109728	0.000109728	-0.181635	5.87993	0.163959	0.210566	-0.032568	5.72828	0.82802	0.969423	0.130161	5.99349	0.187376	0.331399
1036	CNAG_01166	43.1171	46.8846	40.6266	40.5397	48.0765	46.6838	46.3064	39.795	-0.238228	5.41141	0.00871109	0.00871109	-0.284609	5.43621	0.0222983	0.0334571	0.0480454	5.2954	0.726409	0.915176	0.00761517	5.55728	0.959832	1
1037	CNAG_01167	12.4981	11.6518	52.4175	56.1419	9.72856	9.31122	20.7305	20.8292	2.38083	7.1001	5.84438e-173	5.84438e-173	1.44466	5.96564	1.04988e-33	1.31462e-32	-0.386292	4.99608	0.00455531	0.0393232	-1.31711	7.55616	1.17297e-45	1.11866e-43
1038	CNAG_01168	167.664	147.813	308.005	297.398	110.519	87.1417	456.193	459.139	0.515515	8.77311	2.21805e-06	2.21805e-06	1.62762	8.85597	8.33537e-22	5.71733e-21	-0.665492	7.93064	5.51016e-06	0.000260964	0.452068	9.50571	4.69585e-07	3.87811e-06
1039	CNAG_01169	49.3996	49.6459	69.8899	67.0665	52.6728	50.0162	64.9948	64.2029	0.302398	6.44427	5.50643e-05	5.50643e-05	0.12075	6.36291	0.301794	0.366363	0.0256225	6.02738	0.843809	0.97736	-0.150322	6.76365	0.0945759	0.198503
1040	CNAG_01170	2884.01	3001.03	3573.69	3031.21	2941.67	2594.15	3193.22	3266.74	-0.477733	11.1122	0.00014544	0.00014544	-0.330485	11.0579	0.0425971	0.0611718	-0.114134	11.0117	0.410639	0.690381	0.0394041	11.1313	0.697292	0.831396
1041	CNAG_01171	6.43074	7.44115	51.7859	49.6061	7.92698	3.25731	84.972	82.4017	3.17832	3.85888	5.98973e-63	5.98973e-63	4.05512	4.34738	2.17567e-76	2.36672e-74	-0.281277	1.13449	0.584485	0.821891	0.601805	5.15285	2.91297e-09	3.27098e-08
1042	CNAG_01172	32.2391	30.4981	26.2298	25.9682	28.6504	24.6733	35.6118	39.1788	-0.205358	6.03157	0.00783938	0.00783938	0.474167	6.10522	0.000345582	0.00065557	-0.29169	5.73531	0.0339256	0.152463	0.39325	6.39839	0.000136366	0.000710084
1043	CNAG_01173	19.2314	17.8462	24.5082	25.1876	18.3956	21.7846	18.293	18.7108	0.60848	6.1941	2.64582e-14	2.64582e-14	0.0779469	5.96108	0.548832	0.618781	0.0822242	5.62055	0.567336	0.809378	-0.443061	6.50173	1.09416e-05	7.19991e-05
1044	CNAG_01174	38.2962	35.7972	35.0813	35.1725	40.0977	47.8711	43.6987	51.0867	-0.106888	7.13919	0.182288	0.182288	-0.0460099	7.40778	0.767697	0.823149	0.242225	7.05487	0.0724374	0.246838	0.308399	7.50632	0.00228052	0.00868069
1045	CNAG_01175	109.742	108.458	105.973	112.58	116.241	102.144	101.261	98.8275	-0.289626	5.95336	0.00018818	0.00018818	-0.450326	5.91466	0.000230618	0.000447108	0.0351341	5.85355	0.796824	0.953341	-0.119787	6.00885	0.233326	0.390673
1046	CNAG_01177	34.3086	31.3937	28.3479	24.8975	33.9043	28.0866	28.0866	25.628	-0.295235	5.70256	0.00237237	0.00237237	-0.205413	5.57452	0.129117	0.169286	-0.170434	5.50657	0.243416	0.512448	-0.0750838	5.77756	0.506831	0.676039
1047	CNAG_01178	24.5593	23.6579	15.0041	15.4238	25.3177	24.8868	15.3079	15.2668	-0.481156	5.88897	2.21517e-09	2.21517e-09	-0.580754	5.8541	3.1995e-07	8.1653e-07	0.00643873	5.86358	0.967746	1	-0.0877044	5.85812	0.391587	0.565373
1048	CNAG_01179	84.972	72.0532	115.604	105.973	57.3417	42.1459	181.442	171.763	0.235004	6.88304	0.00809679	0.00809679	1.50913	6.99686	1.82262e-20	1.1695e-19	-0.71233	6.18138	2.10011e-05	0.00068643	0.567275	7.55929	1.16399e-09	1.37818e-08
1049	CNAG_01180	11.7647	12.1035	3.38671	4.16071	14.1631	13.658	4.58919	5.43569	-1.19426	3.67802	1.16311e-15	1.16311e-15	-1.08779	3.95262	8.80665e-11	3.00548e-10	0.228556	4.07525	0.169985	0.41862	0.340939	3.47589	0.0649769	0.147445
1050	CNAG_01181	3230.44	3331.77	3493.31	3573.69	3573.69	2941.67	3989.48	3727.91	-0.571528	11.4329	5.42387e-07	5.42387e-07	-0.373235	11.396	0.0274537	0.0407185	-0.116333	11.3697	0.416543	0.694106	0.0876341	11.4218	0.341569	0.513719
1051	CNAG_01182	249.957	250.693	239.728	263.769	244.833	219.067	322.019	336.715	-0.462017	8.47172	6.48659e-06	6.48659e-06	-0.0720228	8.54066	0.623095	0.690762	-0.107181	8.37083	0.382896	0.66361	0.288314	8.63489	0.00163506	0.00644945
1052	CNAG_01183	28.5025	27.6632	28.4584	28.8045	31.1958	30.7484	28.2547	25.2951	0.0809065	5.92733	0.305081	0.305081	-0.214863	5.89141	0.0665869	0.0922727	0.11943	5.68103	0.335106	0.615407	-0.170708	6.13855	0.107366	0.217926
1053	CNAG_01184	44.9362	45.9978	39.5574	36.0865	53.2407	60.1521	29.6815	29.1953	-0.321013	6.13864	5.1225e-05	5.1225e-05	-1.07298	6.16448	5.87066e-18	3.24377e-17	0.325976	6.20639	0.00999274	0.0683394	-0.420356	6.04065	0.000110145	0.000588509
1054	CNAG_01185	271.291	291.103	120.848	103.711	282.15	278.058	105.229	109.513	-1.69443	8.33744	3.27639e-45	3.27639e-45	-1.85152	8.36722	2.75565e-36	3.80651e-35	0.0634625	8.72934	0.609069	0.839338	-0.0873554	7.48227	0.407077	0.580991
1055	CNAG_01186	32.5126	31.2263	44.4999	42.78	33.1534	38.2695	44.8936	45.2488	0.422423	6.54809	1.54604e-08	1.54604e-08	0.232285	6.57118	0.0605585	0.0845246	0.139873	6.11974	0.279882	0.554822	-0.0447628	6.96862	0.617849	0.771563
1056	CNAG_01187	77.8467	81.2226	113.205	127.97	60.1286	43.2049	172.258	185.496	0.326352	6.47556	3.35101e-05	3.35101e-05	1.43003	6.54126	1.86881e-18	1.06908e-17	-0.653335	5.74465	9.366e-05	0.00206271	0.456023	7.12445	3.42789e-07	2.86838e-06
1057	CNAG_01188	10.6407	11.462	9.39455	9.00796	12.2761	9.77709	8.71318	8.86688	0.180446	5.27855	0.0507466	0.0507466	0.0806945	5.18848	0.586684	0.655406	-0.0294443	4.90195	0.852848	0.981248	-0.123385	5.55424	0.233093	0.390471
1058	CNAG_01189	57.9688	53.8576	77.2421	71.5807	40.9206	32.6672	110.407	120.848	0.227303	8.52456	0.0351014	0.0351014	1.4843	8.63452	8.15271e-18	4.46923e-17	-0.695925	7.83456	2.65573e-06	0.000154059	0.566698	9.20024	3.53174e-09	3.92779e-08
1059	CNAG_01190	96.4978	104.019	90.6699	104.774	107.15	108.145	88.7852	89.0949	-0.302498	6.56216	0.000260355	0.000260355	-0.580323	6.54154	5.29635e-07	1.32828e-06	0.101879	6.5002	0.406541	0.686154	-0.170188	6.58495	0.102302	0.209973
1060	CNAG_01191	9.91433	9.3585	18.3956	17.7567	10.2351	12.5834	18.7263	17.0092	1.28548	4.3679	1.06328e-23	1.06328e-23	0.980422	4.35254	1.93709e-09	5.90715e-09	0.222887	3.38917	0.275846	0.549868	-0.0767343	5.02267	0.47967	0.650967
1061	CNAG_01192	19.7952	18.2817	16.7183	19.0237	17.0368	17.3659	21.8855	20.4367	0.152228	4.04153	0.258979	0.258979	0.517345	4.03745	0.0012062	0.00216209	-0.21843	3.5937	0.239548	0.508765	0.15221	4.43839	0.263405	0.425425
1062	CNAG_01193	0.495207	0.567695	1.52006	2.07375	0.881599	0.666217	1.5676	1.45699	2.92748	2.31203	2.23246e-19	2.23246e-19	1.85425	2.13361	3.5107e-09	1.05034e-08	0.751906	0.409587	0.201066	0.458867	-0.313875	3.05935	0.131205	0.254611
1063	CNAG_01194	1.20201	0.752335	1.56518	1.55713	1.8432	1.46681	1.3912	1.29923	1.66185	0.614864	0.0010647	0.0010647	0.400958	0.652147	0.465142	0.534722	0.970677	-0.0901235	0.161064	0.402485	-0.281207	1.15168	0.481243	0.652652
1064	CNAG_01195	23.8456	22.6178	26.2804	29.228	22.8058	23.7626	25.2101	26.0425	0.354324	6.87725	4.32688e-06	4.32688e-06	0.227555	6.76538	0.0533617	0.0752033	-0.0339265	6.40202	0.783826	0.946302	-0.155366	7.21817	0.089119	0.189855
1065	CNAG_01196	48.1275	45.5432	45.8621	47.1564	51.5455	53.4021	38.3851	39.0992	-0.118074	6.73234	0.103537	0.103537	-0.602192	6.66687	1.9354e-07	5.04087e-07	0.155751	6.60817	0.186963	0.440299	-0.322914	6.7794	0.000388505	0.00179243
1066	CNAG_01197	76.3767	71.6432	112.58	111.449	60.4358	48.9023	142.229	143.595	0.340186	6.95671	2.02025e-06	2.02025e-06	1.05413	6.97097	1.12317e-13	4.7305e-13	-0.426829	6.30998	0.00232591	0.0233665	0.292638	7.52111	0.00143925	0.00574543
1067	CNAG_01198	250.884	263.175	281.471	368.482	222.235	191.509	403.551	340.789	-0.180524	6.6355	0.0473995	0.0473995	0.166954	6.58778	0.20087	0.253758	-0.223473	6.35629	0.0854914	0.273023	0.129706	6.87033	0.240959	0.399513
1068	CNAG_01199	81.9189	79.1287	64.0517	61.7433	78.667	66.4146	67.9897	69.0003	-0.576508	7.26966	2.41941e-13	2.41941e-13	-0.376192	7.18761	0.00449559	0.00747511	-0.167287	7.19274	0.192603	0.447415	0.0386177	7.23887	0.671729	0.812999
1069	CNAG_01200	24.7108	32.811	28.0046	31.9437	30.9572	27.8162	36.2147	34.7293	0.0883468	4.56637	0.548969	0.548969	0.245645	4.63155	0.0876149	0.118626	-0.018492	4.24769	0.940436	1	0.144996	4.93485	0.21453	0.366788
1070	CNAG_01201	10.765	12.0186	29.596	36.0865	11.462	9.30342	31.6485	31.1681	1.78017	4.04901	4.91565e-28	4.91565e-28	1.82937	3.8751	6.72942e-23	4.94722e-22	-0.19969	2.49134	0.43792	0.71633	-0.144878	4.77072	0.264785	0.426878
1071	CNAG_01202	27.4168	27.4537	24.3839	26.9722	22.2779	20.3093	35.4422	35.1157	-0.0114867	5.28915	0.903618	0.903618	0.777799	5.28611	9.76154e-10	3.04753e-09	-0.466458	4.82108	0.00106223	0.0130603	0.328595	5.71363	0.00241318	0.00909121
1072	CNAG_01203	17.697	15.4765	21.8539	20.6044	14.1893	13.637	21.0944	26.6635	0.573613	5.50601	4.70846e-09	4.70846e-09	0.994757	5.43283	6.93672e-12	2.55927e-11	-0.338443	4.75177	0.0250952	0.12619	0.0877241	6.0437	0.483015	0.654359
1073	CNAG_01204	747.899	662.591	755.149	737.784	639.09	542.592	844.897	830.173	-0.71162	9.33317	4.60098e-10	4.60098e-10	-0.510007	9.29235	0.000727266	0.00133243	-0.11818	9.32598	0.357112	0.639293	0.0889646	9.23972	0.323988	0.494325
1074	CNAG_01207	3.68189	3.76883	7.31877	7.15774	3.64765	3.83479	8.58788	9.38901	1.61779	3.92492	2.2632e-26	2.2632e-26	1.78865	4.07748	5.78378e-24	4.45428e-23	0.0411854	2.60508	0.899592	1	0.217558	4.79498	0.0697471	0.155984
1075	CNAG_01208	11.1998	10.5642	7.72145	8.56229	9.90931	10.7354	9.16708	9.15951	0.0595935	5.8166	0.508578	0.508578	0.252261	5.80291	0.0317239	0.0465364	-0.114299	5.46585	0.393237	0.673983	0.0837193	6.14332	0.436971	0.61125
1076	CNAG_01209	8.53471	9.42023	6.51873	6.44666	10.5642	9.11873	6.95947	6.99721	0.02764	5.88679	0.747074	0.747074	-0.0338817	5.94631	0.788211	0.841516	0.0959795	5.65734	0.480387	0.749877	0.040337	6.17664	0.69935	0.832286
1077	CNAG_01210	0	0.616149	0.478644	0.386988	1.20464	1.24019	0.379935	0.333916	1.6662	-0.845695	0.110949	0.110949	-0.827984	-0.460299	0.338836	0.4049	2.18629	-0.809009	0.0687496	0.238898	-0.279619	-0.44693	1	1
1078	CNAG_01211	170.314	182.425	181.442	190.708	181.442	189.689	163.27	155.04	-0.362439	7.51525	0.000269442	0.000269442	-0.734738	7.49232	7.02321e-08	1.88932e-07	0.132668	7.49361	0.291268	0.566902	-0.233794	7.47305	0.0132638	0.0394458
1079	CNAG_01212	57.5538	61.8164	46.5109	45.1302	66.4146	65.4345	39.9427	40.3796	-0.515474	5.71111	6.67759e-10	6.67759e-10	-0.916962	5.68971	4.12599e-15	1.90107e-14	0.13675	5.76878	0.272559	0.546217	-0.258958	5.58207	0.0104558	0.0320252
1080	CNAG_01213	50.2657	55.5897	51.3287	50.5007	56.8126	52.7821	55.7416	54.9883	-0.18148	7.18423	0.0285872	0.0285872	-0.209827	7.23152	0.0978957	0.131675	0.063312	7.04308	0.615484	0.844239	0.0409393	7.37159	0.669577	0.811135
1081	CNAG_01214	7.68251	6.86873	6.56419	6.22648	10.0322	11.7174	6.38586	6.27286	0.347187	3.33876	0.0446236	0.0446236	-0.329639	3.54768	0.06904	0.0953873	0.597801	3.19858	0.00426083	0.0374072	-0.0735757	3.6935	0.67614	0.815538
1082	CNAG_01215	74.9924	99.3093	124.529	135.127	104.774	90.6197	127.97	126.254	0.291445	4.51654	0.0369518	0.0369518	0.00454787	4.54108	0.979744	1	0.193657	4.18816	0.324067	0.60354	-0.0868519	4.85189	0.459076	0.631512
1083	CNAG_01216	130.685	134.525	127.691	129.347	144.481	157.029	116.652	114.327	-0.38362	7.21947	2.86483e-07	2.86483e-07	-0.803288	7.29013	9.93496e-10	3.09889e-09	0.242709	7.26658	0.0496639	0.196454	-0.171222	7.1956	0.0455552	0.111322
1084	CNAG_01217	42.4397	38.8539	40.144	38.8008	38.2071	37.7319	38.5476	36.8688	-0.0913159	6.44079	0.239646	0.239646	-0.10013	6.29333	0.386021	0.454504	-0.139883	6.15605	0.257937	0.529098	-0.143236	6.58393	0.145328	0.275014
1085	CNAG_01220	45.5636	49.5416	66.1182	67.5014	50.5007	47.528	60.3949	63.4539	0.334556	4.9631	0.000955755	0.000955755	0.111773	4.85285	0.408404	0.476346	0.0241414	4.52288	0.899148	1	-0.192855	5.26783	0.0675827	0.151925
1086	CNAG_01221	53.3747	58.0389	49.2281	52.8128	61.5175	68.9305	49.6459	44.4291	-0.266649	5.4034	0.00418701	0.00418701	-0.686865	5.46443	4.01449e-08	1.10601e-07	0.247592	5.40545	0.0678798	0.236874	-0.166682	5.45038	0.119423	0.236468
1087	CNAG_01222	114.692	115.158	80.0071	74.8064	123.753	131.826	82.7223	89.7883	-0.839191	7.16674	8.23679e-27	8.23679e-27	-0.932088	7.31858	1.96406e-12	7.56294e-12	0.182722	7.36924	0.138215	0.367723	0.0955115	7.00711	0.292624	0.458825
1088	CNAG_01223	31.6197	32.111	41.1312	42.0472	38.1453	44.6548	23.5996	23.0415	0.346885	5.29985	0.000108336	0.000108336	-0.844139	5.08157	9.3508e-10	2.92586e-09	0.368364	5.03463	0.0112917	0.0736078	-0.817068	5.3534	1.97515e-14	3.95144e-13
1089	CNAG_01224	3727.91	3573.69	4332.82	4332.82	3303.59	3144.54	4251.42	4251.42	-0.466724	11.9366	3.9576e-05	3.9576e-05	-0.223951	11.7658	0.164627	0.211385	-0.273833	11.7566	0.0415368	0.174985	-0.0254243	11.9298	0.779674	0.892631
1090	CNAG_01228	58.5259	53.5226	81.0867	89.0127	54.4588	57.1817	73.7699	71.3206	0.386434	5.72687	1.10804e-05	1.10804e-05	0.149139	5.55137	0.209905	0.264213	-0.0328958	5.22948	0.822629	0.966225	-0.264794	6.02406	0.0122159	0.0367214
1091	CNAG_01229	25.8407	26.2576	25.3307	25.8566	23.7769	24.5494	20.9819	18.514	0.083778	5.51662	0.337587	0.337587	-0.160427	5.22506	0.202198	0.255343	-0.160897	5.13111	0.220495	0.484101	-0.399348	5.62531	0.000161249	0.000827279
1092	CNAG_01230	549.048	515.968	615.28	610.126	529.08	571.773	688.461	769.382	-0.497296	9.9116	4.53885e-06	4.53885e-06	-0.552012	10.0955	0.000457656	0.000857197	0.209739	9.98445	0.0983372	0.299093	0.160567	9.98321	0.089838	0.190861
1093	CNAG_01231	30.4425	31.1602	24.4941	24.4065	39.5781	44.5814	27.2748	28.24	-0.262515	5.38591	0.00278315	0.00278315	-0.643391	5.68278	1.46595e-07	3.85276e-07	0.467124	5.50801	0.000436281	0.00673478	0.091886	5.56251	0.372383	0.545681
1094	CNAG_01232	17.027	15.8384	14.6631	15.248	18.3589	20.2625	17.6059	18.318	0.174331	6.15062	0.0274002	0.0274002	0.103016	6.35334	0.396754	0.464861	0.248286	5.92122	0.0549073	0.20866	0.182346	6.58104	0.0653793	0.148071
1095	CNAG_01233	14.9796	14.2425	19.4667	20.4275	14.3697	15.6376	25.6916	26.4892	0.712562	6.31136	2.7193e-20	2.7193e-20	0.985837	6.49938	1.78158e-16	9.01408e-16	0.0219166	5.64224	0.870245	0.989649	0.300649	7.02047	0.000392833	0.00180521
1096	CNAG_01234	43.2572	43.5213	23.5352	23.504	52.8128	61.3925	14.3176	12.075	-0.871354	7.09346	2.61487e-34	2.61487e-34	-2.13291	7.18207	1.47073e-50	4.21368e-49	0.42769	7.44359	0.00101041	0.0124947	-0.828055	6.51026	1.17055e-14	2.38983e-13
1097	CNAG_01235	85.5614	88.7852	89.2782	94.7393	81.9651	81.8848	94.9647	98.2078	-0.165291	8.5123	0.116772	0.116772	-0.0561538	8.48514	0.697153	0.758846	-0.076687	8.29178	0.530105	0.783249	0.038053	8.70534	0.683398	0.820186
1098	CNAG_01236	91.5956	86.2763	158.535	163.27	54.0508	42.4397	244.833	250.884	0.541314	7.52457	2.97804e-08	2.97804e-08	1.96521	7.58602	7.35966e-32	8.42729e-31	-0.937266	6.5656	5.76412e-11	6.6883e-08	0.492066	8.28671	3.38515e-08	3.32774e-07
1099	CNAG_01237	6.17398	4.1788	10.7071	8.11596	2.69393	5.26098	9.85082	11.3149	1.40891	2.83135	1.02353e-08	1.02353e-08	1.91122	2.79272	5.15312e-12	1.91135e-11	-0.433861	1.48486	0.285733	0.560833	0.0724354	3.55737	0.720069	0.848244
1100	CNAG_01238	80.9424	81.005	94.7819	112.294	80.2016	79.9428	86.6603	83.3028	0.0866496	7.44781	0.386502	0.386502	-0.193667	7.29246	0.124776	0.164245	-0.0109549	7.13308	0.929691	1	-0.28594	7.61093	0.00368396	0.0130922
1101	CNAG_01239	42.2562	40.0794	24.6479	20.6436	48.6498	54.8045	41.6394	46.6375	-0.856505	5.76778	3.55784e-19	3.55784e-19	-0.392973	6.29898	0.00184546	0.00323547	0.332996	6.0713	0.0105203	0.0703579	0.801959	6.01871	1.42383e-11	2.10015e-10
1102	CNAG_01240	1.7308	2.33198	3.72634	4.80904	2.07375	1.78361	5.29565	4.67764	1.85298	2.8101	2.90632e-14	2.90632e-14	2.01669	2.96231	3.20659e-16	1.59459e-15	0.0346122	1.33519	1	1	0.204121	3.68919	0.258781	0.420745
1103	CNAG_01241	58.1262	63.0031	65.1215	68.9871	65.987	69.2537	54.4513	53.7318	-0.0262947	6.14384	0.75224	0.75224	-0.569725	6.05968	5.69211e-07	1.42038e-06	0.17273	5.98277	0.175637	0.426354	-0.364812	6.21739	0.000334923	0.00156913
1104	CNAG_01242	22.3786	22.7257	9.32465	8.19357	23.2419	28.0046	9.02414	10.4776	-1.11972	5.38117	3.17381e-33	3.17381e-33	-1.19068	5.5014	4.02303e-16	1.98782e-15	0.132849	5.67896	0.342207	0.622654	0.0672147	5.05125	0.592082	0.751381
1105	CNAG_01243	8.80964	8.31103	11.0561	11.7306	7.89826	7.09687	13.5591	13.8256	0.897645	5.8052	1.90007e-25	1.90007e-25	1.27193	5.82512	1.19154e-25	9.91101e-25	-0.226051	4.89189	0.110737	0.323113	0.153674	6.49157	0.133876	0.258435
1106	CNAG_01244	0.386988	0.369404	0.888349	1.07749	0.544123	0.831816	0.352901	0.629718	2.78722	0.609637	5.98623e-06	5.98623e-06	0.53949	0.11751	0.471756	0.541349	1.20819	-0.663803	0.274081	0.547848	-1.02681	1.02039	0.0137288	0.040517
1107	CNAG_01245	25.3925	26.5431	27.3641	27.3073	21.2103	21.5186	31.0002	33.4062	0.162818	6.08109	0.0373923	0.0373923	0.654496	6.00989	2.05449e-08	5.7768e-08	-0.354948	5.56452	0.00569025	0.0458918	0.142463	6.48508	0.166872	0.303808
1108	CNAG_01246	24.2459	23.7101	33.6113	37.9986	25.0386	22.0074	37.0055	38.0454	0.647126	5.30206	4.11207e-11	4.11207e-11	0.690981	5.24607	2.01307e-07	5.23142e-07	-0.0725625	4.62227	0.641473	0.859164	-0.0230501	5.80812	0.843347	0.93777
1109	CNAG_01247	40.0296	42.78	52.9791	45.5432	45.6966	40.5079	53.0137	44.5617	0.196662	4.91471	0.0841659	0.0841659	0.0440236	4.87063	0.779295	0.833542	0.0466827	4.56628	0.796361	0.953279	-0.0998872	5.207	0.399364	0.572918
1110	CNAG_01248	21.3203	22.2167	25.3795	27.0658	21.8433	19.9409	28.3962	26.8346	0.391851	6.26077	3.25373e-07	3.25373e-07	0.494643	6.19525	4.45701e-05	9.30426e-05	-0.118674	5.72087	0.360544	0.642823	-0.0100907	6.68458	0.922774	0.98897
1111	CNAG_01249	18.349	18.4667	17.2899	18.3299	17.0477	15.9516	18.4244	17.4506	0.178994	5.58634	0.0340267	0.0340267	0.362524	5.44754	0.00296815	0.00505157	-0.238268	5.11225	0.0768926	0.25516	-0.0490484	5.8986	0.638281	0.785941
1112	CNAG_01250	29.1367	29.0117	23.4825	25.2799	28.9124	25.3925	35.0314	36.7659	-0.179707	6.44017	0.0162782	0.0162782	0.390983	6.57433	0.00205282	0.00357204	-0.166731	6.18717	0.198959	0.455642	0.409472	6.8284	1.17747e-05	7.69724e-05
1113	CNAG_01251	30.0953	29.596	33.3239	34.352	30.9176	34.3955	29.1216	26.0956	0.192698	7.61039	0.0509826	0.0509826	-0.253948	7.47881	0.069154	0.0955258	0.0978438	7.29384	0.428101	0.705596	-0.343194	7.79691	0.000232552	0.00113616
1114	CNAG_01252	30.1884	32.5126	6.66785	6.63317	40.5652	49.3996	2.9067	4.84933	-2.04792	4.6319	1.1734e-68	1.1734e-68	-3.39039	5.01322	2.00264e-67	1.30302e-65	0.555005	5.44338	0.000161613	0.00306581	-0.781924	3.29816	0.000587163	0.00259216
1115	CNAG_01253	301.351	296.676	302.94	330.909	270.698	234.6	340.789	358.43	-0.438847	7.50814	3.55457e-06	3.55457e-06	-0.123756	7.44156	0.375486	0.443969	-0.209886	7.35173	0.0933297	0.289684	0.110707	7.59226	0.224365	0.378398
1116	CNAG_01254	14.5106	16.5071	17.3101	20.1785	18.9959	14.7056	20.0928	17.5804	0.541674	3.98376	0.000145798	0.000145798	0.401706	3.97038	0.029153	0.0430371	0.0835913	3.44454	0.725729	0.914826	-0.0501954	4.42557	0.72758	0.853481
1117	CNAG_01255	50.3501	50.3766	60.4252	66.3723	58.0078	67.3957	76.2707	87.2892	0.13898	6.6394	0.0616969	0.0616969	0.130613	6.92215	0.336533	0.402637	0.293491	6.45496	0.0227601	0.118427	0.290518	7.11375	0.00245531	0.00922996
1118	CNAG_01256	6.20571	6.06593	3.41223	4.03956	7.12174	4.69108	3.73749	4.11328	-0.134941	3.77341	0.372733	0.372733	-0.00807124	3.76898	1	1	-0.0700997	3.55356	0.786703	0.948402	0.0621893	3.9985	0.731128	0.855624
1119	CNAG_01257	145.665	157.029	68.1289	60.0993	165.368	175.235	44.7382	41.3965	-1.52006	7.05306	4.42832e-70	4.42832e-70	-2.36442	7.12841	1.02175e-70	7.90383e-69	0.248523	7.51114	0.0495123	0.196044	-0.589763	6.12037	1.37854e-07	1.21486e-06
1120	CNAG_01258	18.293	17.8208	28.1349	27.9332	19.5285	20.3759	29.8126	29.4046	0.799737	6.71715	5.81987e-28	5.81987e-28	0.668602	6.73218	1.59172e-08	4.50471e-08	0.109813	6.03903	0.380503	0.661438	-0.0157841	7.29444	0.861384	0.948452
1121	CNAG_01261	103.307	100.283	73.914	73.4207	114.601	138.618	36.4695	33.1786	-0.702124	8.88032	1.80343e-11	1.80343e-11	-2.15725	8.85782	4.09711e-37	5.9799e-36	0.382662	9.13238	0.00551389	0.0451171	-1.06672	8.31159	5.7382e-31	3.17058e-29
1122	CNAG_01262	21.7934	22.9647	16.8466	19.4947	21.3942	27.2477	21.6464	24.5312	-0.165759	4.60763	0.13809	0.13809	0.00795615	4.74157	0.967782	1	0.046057	4.45695	0.798325	0.954316	0.225324	4.90355	0.0657029	0.148529
1123	CNAG_01263	61.0535	59.6808	57.1817	58.5632	58.3709	58.5259	54.4888	51.2919	-0.215951	7.54511	0.0264642	0.0264642	-0.371277	7.43259	0.00592519	0.00968111	-0.0387256	7.36846	0.750476	0.929516	-0.188399	7.60235	0.0368078	0.093695
1124	CNAG_01264	355.23	325.946	285.207	264.91	289.788	239.352	396.847	371.905	-0.817897	8.58471	5.54447e-14	5.54447e-14	-0.116772	8.53293	0.44267	0.511428	-0.347367	8.51441	0.00807449	0.058618	0.359517	8.57272	9.92659e-05	0.000534072
1125	CNAG_01265	31.7183	33.1106	29.2676	38.3347	35.2963	35.1258	30.727	33.2088	0.0739129	4.88985	0.570349	0.570349	-0.196879	4.83919	0.134765	0.175864	0.0956203	4.6353	0.52429	0.780104	-0.169721	5.09666	0.191217	0.33609
1126	CNAG_01266	43.615	45.1797	44.3285	46.9265	45.3817	49.2281	39.1504	36.6845	-0.0629795	7.39737	0.485806	0.485806	-0.465988	7.28459	0.000331487	0.000630722	0.0772834	7.20443	0.528608	0.782348	-0.32003	7.47272	0.000893229	0.0037575
1127	CNAG_01267	50.6355	51.1427	26.7186	26.9087	50.2208	51.5227	28.6504	24.9677	-0.97309	5.13013	2.75544e-25	2.75544e-25	-1.03414	5.11025	6.0231e-16	2.94265e-15	-0.00630583	5.3083	0.973088	1	-0.0615647	4.83273	0.625309	0.776423
1128	CNAG_01268	0.450524	0.623708	0.450524	0.251679	0.351162	0.178252	0.154735	0.190615	0.791012	0.0431991	0.253786	0.253786	1.25296	-0.608047	0.184592	0.234984	-1.22713	-0.82446	0.232561	0.49825	-0.773197	0.20251	0.163477	0.298784
1129	CNAG_01270	345.905	328.751	293.359	311.887	326.363	315.852	376.571	354.685	-0.692037	8.6686	2.13126e-11	2.13126e-11	-0.510457	8.75228	0.000395202	0.000745031	0.0127864	8.71995	0.916322	1	0.199948	8.64729	0.0272944	0.072445
1130	CNAG_01271	95.4643	92.3079	74.6233	71.1569	92.6897	87.5019	78.0832	78.2205	-0.568714	6.87408	7.05495e-16	7.05495e-16	-0.509414	6.87341	2.09951e-05	4.52253e-05	-0.0261261	6.86421	0.83054	0.970337	0.0388444	6.85018	0.673686	0.813924
1131	CNAG_01272	43.7136	45.9353	178.435	174.013	56.5588	63.6608	128.083	135.99	1.66609	6.61679	4.78251e-93	4.78251e-93	0.81703	6.4055	1.18007e-10	3.98624e-10	0.409691	5.48011	0.00234312	0.0234777	-0.433691	7.24358	2.96465e-06	2.14999e-05
1132	CNAG_01273	233.719	218.881	211.329	220.499	199.85	160.492	273.363	261.224	-0.499078	7.97433	2.00141e-06	2.00141e-06	-0.00409934	7.91391	0.981126	1	-0.287294	7.80664	0.041515	0.174985	0.213137	8.07664	0.0193276	0.054083
1133	CNAG_01274	143.595	148.035	134.444	145.213	141.954	138.216	147.813	145.213	-0.396901	8.78821	0.000133079	0.000133079	-0.37345	8.78852	0.00962228	0.0152632	-0.0070785	8.70758	0.954349	1	0.0219519	8.84736	0.812648	0.917557
1134	CNAG_01275	47.2956	48.6942	71.8939	77.2421	52.551	57.9688	91.2314	91.2314	0.476164	6.55121	2.43049e-10	2.43049e-10	0.482504	6.76416	6.32653e-05	0.000130119	0.218895	6.13283	0.0825361	0.266149	0.230982	7.13565	0.00642383	0.0211455
1135	CNAG_01276	49.2083	50.2423	51.857	54.7656	44.6229	44.3285	65.1215	68.4093	-0.0149204	7.62062	0.882773	0.882773	0.390974	7.63632	0.00537514	0.00884465	-0.199227	7.26824	0.0951692	0.293129	0.21224	7.98081	0.0208182	0.0576839
1136	CNAG_01277	123.599	114.055	124.357	107.056	121.536	127.147	114.992	134.94	-0.35571	7.99846	0.00289688	0.00289688	-0.374586	8.06089	0.0126882	0.0197839	0.0733379	7.94149	0.560877	0.805619	0.0602726	8.10085	0.591079	0.750655
1137	CNAG_01278	12.7572	12.9529	24.3306	25.902	12.8416	11.9221	29.9356	29.5674	1.25487	6.66208	8.3543e-62	8.3543e-62	1.47023	6.71914	5.72429e-34	7.31239e-33	-0.0845686	5.57426	0.516985	0.775867	0.136452	7.45771	0.15774	0.291451
1138	CNAG_01279	25.2749	26.8028	20.8406	18.4789	26.4516	23.7549	32.7853	31.7183	-0.296047	5.66657	0.00109147	0.00109147	0.398718	5.90786	0.000933022	0.00169115	-0.125224	5.49275	0.352905	0.635308	0.575374	6.09423	1.24195e-07	1.10287e-06
1139	CNAG_01281	18.5281	26.6061	25.8874	22.8009	19.5046	23.2539	32.9096	28.6275	0.236774	4.37919	0.170378	0.170378	0.600304	4.45453	0.000145964	0.000289186	-0.139186	3.91855	0.548872	0.795524	0.23094	4.854	0.0616695	0.141603
1140	CNAG_01282	10.8704	10.9529	25.593	27.2748	11.1998	10.9876	25.6008	23.4038	1.59783	5.93045	7.2559e-76	7.2559e-76	1.40872	5.77853	2.94996e-30	3.13551e-29	0.00863936	4.62404	0.960463	1	-0.174754	6.64474	0.0766457	0.168065
1141	CNAG_01283	8.47598	8.01004	19.958	18.6677	7.07634	5.0763	24.1502	24.1205	1.62998	5.35306	3.17512e-56	3.17512e-56	2.329	5.41227	1.4971e-54	4.96324e-53	-0.484619	3.79302	0.0144034	0.0866877	0.220014	6.26058	0.0307227	0.0800975
1142	CNAG_01284	94.1155	86.0799	105.693	90.6197	90.6699	88.9042	106.665	98.5057	-0.139098	6.99856	0.115188	0.115188	-0.0903273	7.0161	0.461599	0.53127	-0.00313858	6.8031	0.984176	1	0.0514582	7.21286	0.602216	0.758572
1143	CNAG_01285	46.6628	50.8184	42.5336	45.298	44.7382	38.9924	71.3206	76.1863	-0.24769	6.16823	0.00250333	0.00250333	0.64694	6.38119	5.63352e-07	1.40676e-06	-0.277018	5.89906	0.0438637	0.181665	0.623483	6.64824	2.49583e-10	3.18241e-09
1144	CNAG_01286	6.37336	6.67915	7.54811	7.94345	6.35589	8.42331	8.12583	7.84186	0.82264	3.70619	7.30449e-08	7.30449e-08	0.583168	3.72049	0.00188969	0.00330885	0.186072	3.0347	0.40766	0.687198	-0.0477359	4.23712	0.764366	0.881046
1145	CNAG_01287	512.016	514.11	552.159	576.166	449.584	412.55	639.09	643.616	-0.547447	9.7345	6.03817e-07	6.03817e-07	-0.331225	9.70664	0.0264672	0.0393644	-0.116936	9.6626	0.340666	0.621588	0.105021	9.74793	0.237415	0.395142
1146	CNAG_01288	30.2041	31.0181	38.2292	43.3052	24.9597	19.6447	59.1996	64.9948	0.392666	5.58759	2.0267e-05	2.0267e-05	1.43233	5.71681	1.60957e-22	1.15643e-21	-0.558238	4.8534	0.000476711	0.00719926	0.487098	6.27644	1.48938e-05	9.56554e-05
1147	CNAG_01289	20.0855	17.0794	34.0054	34.9235	18.2286	19.1201	38.2518	35.337	1.03176	3.96325	6.75194e-13	6.75194e-13	1.0657	3.92605	3.9654e-10	1.28286e-09	-0.0478429	3.03155	0.837091	0.973251	-0.008547	4.57794	0.976797	1
1148	CNAG_01290	6.37992	6.3019	4.13134	2.81677	4.57402	3.92478	4.16569	3.30783	-0.244087	2.21026	0.350579	0.350579	0.39145	2.01362	0.191131	0.242511	-0.575918	1.84801	0.0562676	0.211634	0.0646379	2.38397	0.839372	0.935488
1149	CNAG_01291	64.7267	72.5136	54.4172	55.1468	77.4337	77.2936	60.6783	68.5787	-0.530851	5.74622	1.01429e-10	1.01429e-10	-0.517413	5.86674	1.68929e-05	3.66724e-05	0.112008	5.79762	0.37218	0.653002	0.131111	5.799	0.24049	0.398925
1150	CNAG_01292	18.7263	17.6917	8.7268	9.1259	18.9392	18.8756	10.6513	10.2747	-0.698526	5.39413	6.61886e-14	6.61886e-14	-0.577151	5.45687	9.92948e-07	2.41625e-06	0.00741068	5.46714	0.96394	1	0.134199	5.35664	0.203944	0.353286
1151	CNAG_01293	10.0394	10.5876	7.34405	7.48278	9.44401	10.6027	7.59634	7.88471	0.0165902	5.78203	0.853229	0.853229	0.0472854	5.72876	0.720374	0.780704	-0.0654457	5.47807	0.632814	0.854637	-0.0290725	6.03193	0.787917	0.898811
1152	CNAG_01294	12.8316	11.3442	10.8916	13.3928	12.4333	12.1265	11.9131	11.0218	0.419542	5.10345	0.000514669	0.000514669	0.267662	4.9968	0.0357987	0.052064	-0.00850403	4.59586	0.980979	1	-0.155186	5.46023	0.205361	0.354946
1153	CNAG_01295	123.83	131.426	142.898	134.163	138.075	134.363	117.791	103.711	-0.178161	6.13162	0.0313494	0.0313494	-0.659214	6.06077	3.96737e-08	1.09479e-07	0.145548	6.03349	0.254346	0.524402	-0.329511	6.14652	0.0027468	0.0101557
1154	CNAG_01296	3.22246	2.8933	3.39017	2.68303	2.78077	2.07375	3.07409	4.16071	0.715488	3.34925	0.000194806	0.000194806	1.22205	3.40183	2.91333e-07	7.46507e-07	-0.295938	2.52498	0.256138	0.526744	0.215438	3.97653	0.285491	0.450598
1155	CNAG_01297	22.9647	21.6982	26.5817	25.4443	23.0666	20.9134	27.5722	30.3694	0.344531	6.63023	4.61504e-06	4.61504e-06	0.474933	6.62696	0.000149566	0.000295902	-0.0717567	6.14136	0.579748	0.818594	0.0640317	7.07375	0.468068	0.639585
1156	CNAG_01298	34.7749	33.6711	34.6171	34.4216	34.5772	35.5363	33.5848	34.2951	0.01732	7.35331	0.837919	0.837919	-0.087594	7.29432	0.489121	0.55934	-0.00202402	7.07918	0.990714	1	-0.101398	7.56916	0.256276	0.418137
1157	CNAG_01299	0.534946	0.366927	0.595244	0.393271	0.530531	0.57042	0.346302	0.340993	1.49078	-0.0364702	0.0240446	0.0240446	0.408723	-0.219103	0.668787	0.733243	0.545439	-0.732933	0.777404	0.943462	-0.528676	0.338565	0.326255	0.496695
1158	CNAG_01300	573.793	619.875	742.941	830.173	522.907	427.792	868.994	793.145	-0.376285	10.2987	0.00131013	0.00131013	-0.153896	10.1862	0.337921	0.404019	-0.210297	10.1099	0.128117	0.352544	0.0178029	10.366	0.851285	0.942975
1159	CNAG_01301	15.1792	17.6169	27.1227	27.627	20.0855	22.6041	25.8714	26.1357	0.945933	4.47703	7.10584e-15	7.10584e-15	0.408272	4.51336	0.00502399	0.00829626	0.402264	3.83906	0.0264214	0.130813	-0.129539	5.01656	0.223686	0.377802
1160	CNAG_01302	184.11	185.206	194.872	228.947	175.397	160.227	200.887	196.159	-0.22554	6.20654	0.0077613	0.0077613	-0.321727	6.05651	0.00595514	0.00972547	-0.103294	6.00684	0.412413	0.692027	-0.193897	6.25927	0.0768843	0.168482
1161	CNAG_01303	15.7156	16.6658	17.0226	20.4629	13.0286	14.0963	21.8281	22.1493	0.479528	5.45199	2.3257e-06	2.3257e-06	0.948644	5.41146	1.73884e-14	7.69602e-14	-0.333445	4.75875	0.0198605	0.107854	0.141269	5.98211	0.194656	0.340586
1162	CNAG_01304	26.3701	26.6635	28.1092	26.5338	23.5177	17.7995	33.6425	36.7198	0.127078	6.02071	0.110606	0.110606	0.837527	5.98167	2.49428e-08	6.96278e-08	-0.46027	5.47888	0.00354774	0.0323317	0.255806	6.46918	0.0132533	0.0394313
1163	CNAG_01305	155.887	151.681	164.887	180.339	134.94	119.93	162.576	149.691	-0.201161	8.65932	0.0545082	0.0545082	-0.123731	8.44363	0.409901	0.477931	-0.249033	8.37429	0.0510592	0.199369	-0.166133	8.73362	0.0756621	0.166643
1164	CNAG_01306	7.98217	7.10387	8.05517	8.25054	6.42182	6.65354	9.11873	9.85999	0.649689	5.13161	1.91592e-10	1.91592e-10	1.00066	5.11216	3.06668e-14	1.33857e-13	-0.24076	4.37083	0.133373	0.36074	0.115397	5.70695	0.288159	0.453893
1165	CNAG_01307	298.819	304	251.358	269.01	330.909	353.843	181.089	152.406	-0.643919	7.92759	1.56593e-10	1.56593e-10	-1.64126	7.90351	4.61826e-27	4.15405e-26	0.294209	8.1107	0.0182804	0.101896	-0.697216	7.52756	1.52164e-12	2.5223e-11
1166	CNAG_01308	17.3189	16.3821	14.2093	12.9112	15.3393	16.6658	12.2761	14.4121	-0.0103439	5.40636	0.948273	0.948273	-0.00159271	5.28372	1	1	-0.123641	5.08902	0.372572	0.653002	-0.109641	5.60425	0.344751	0.517053
1167	CNAG_01309	95.939	101.754	103.804	114.843	98.4546	102.545	115.32	114.992	-0.146104	6.28299	0.0747101	0.0747101	-0.125625	6.33371	0.275429	0.337832	0.0430268	6.11605	0.736194	0.920176	0.0693267	6.50425	0.506754	0.676039
1168	CNAG_01310	22.7479	18.9764	32.404	33.4941	14.9731	11.3054	41.8559	44.5361	0.78382	5.54036	2.96882e-15	2.96882e-15	1.81279	5.49613	2.71949e-33	3.35694e-32	-0.780653	4.47518	2.88094e-05	0.000839209	0.253541	6.23965	0.013595	0.0402417
1169	CNAG_01313	59.1996	59.8124	61.7622	55.3926	71.0829	79.2099	59.8414	49.253	-0.201829	4.90053	0.0517744	0.0517744	-0.728056	5.01303	1.05232e-07	2.79949e-07	0.351882	4.92842	0.0118937	0.075482	-0.168669	4.98016	0.164785	0.300901
1170	CNAG_01314	42.5613	42.6324	32.7676	32.6672	47.8035	50.907	33.3736	27.9169	-0.406582	6.19605	3.99557e-08	3.99557e-08	-0.782548	6.25245	3.61766e-10	1.17254e-09	0.211758	6.24121	0.0786212	0.258677	-0.158413	6.17015	0.15862	0.292533
1171	CNAG_01315	33.4786	32.6942	24.582	24.7429	34.963	33.9043	26.6404	24.0454	-0.387164	6.37857	1.40392e-07	1.40392e-07	-0.45653	6.36245	0.000108576	0.000217464	0.0148243	6.31205	0.908174	1	-0.0489225	6.41507	0.638725	0.786209
1172	CNAG_01316	45.3648	48.1634	227.339	231.467	45.485	43.8862	87.0833	79.5489	2.06585	6.77779	2.70115e-149	2.70115e-149	0.70892	5.6885	5.49128e-09	1.61924e-08	-0.0902386	5.06486	0.513367	0.772519	-1.44131	7.14064	2.61939e-61	4.14459e-59
1173	CNAG_01317	38.312	35.4973	56.2484	60.6783	31.5035	26.6201	56.3464	60.2457	0.588196	5.84902	2.27066e-12	2.27066e-12	0.897302	5.64222	2.44523e-11	8.68114e-11	-0.397795	5.06181	0.00772069	0.0567922	-0.0832583	6.30979	0.433126	0.607336
1174	CNAG_01318	42.0472	41.6716	48.8277	48.8591	44.474	44.0377	57.3417	51.9851	0.119671	6.53787	0.0963968	0.0963968	0.130373	6.61282	0.272796	0.335075	0.0747923	6.24808	0.534529	0.785601	0.0912079	6.89694	0.32537	0.49589
1175	CNAG_01319	31.3276	32.7853	33.2705	35.775	33.3736	31.9589	30.8933	29.4265	0.117169	6.0527	0.149199	0.149199	-0.138659	5.90671	0.233641	0.291507	-0.00893452	5.72209	0.948594	1	-0.258895	6.23974	0.0123346	0.0370144
1176	CNAG_01320	101.754	100.177	93.6083	90.6699	93.6858	85.3351	106.734	107.302	-0.388525	7.07958	6.86899e-08	6.86899e-08	-0.0430425	7.06906	0.734453	0.793071	-0.172609	6.91979	0.157266	0.396427	0.178546	7.22859	0.0380264	0.0960689
1177	CNAG_01321	610.126	615.28	726.683	726.683	610.126	524.062	656.639	688.461	-0.514299	8.57692	1.07411e-06	1.07411e-06	-0.71516	8.55974	1.96843e-06	4.67083e-06	0.0650972	8.58348	0.610229	0.840422	-0.129954	8.49468	0.157033	0.290762
1178	CNAG_01322	71.7064	70.3014	56.4085	51.3287	66.14	67.5384	58.8229	58.8229	-0.561332	6.88505	8.99898e-14	8.99898e-14	-0.45359	6.84703	0.00010358	0.000207877	-0.084117	6.84361	0.474331	0.743522	0.0293058	6.86043	0.761545	0.879104
1179	CNAG_01323	918.84	928.692	1094.08	1090.27	853.033	815.616	1260.71	1219.92	-0.591622	9.34351	3.04241e-08	3.04241e-08	-0.469402	9.3368	0.00143138	0.0025454	-0.0540965	9.32043	0.650466	0.864591	0.0738846	9.31509	0.411435	0.584932
1180	CNAG_01324	24.4065	26.1357	31.413	28.6504	28.1954	26.9087	32.5731	27.0575	0.312111	4.41862	0.00912727	0.00912727	0.133173	4.40024	0.398062	0.466158	0.0929813	4.02536	0.602215	0.834558	-0.0801759	4.7646	0.533702	0.699874
1181	CNAG_01325	36.9692	41.8559	56.29	56.7661	42.1044	35.9065	62.7994	67.1239	0.426931	4.85831	6.24069e-05	6.24069e-05	0.565287	4.89239	9.26166e-05	0.000186952	-0.0414343	4.33009	0.818011	0.962909	0.102917	5.34347	0.32496	0.495482
1182	CNAG_01330	27.6423	27.3717	32.4976	33.0042	24.0454	25.4849	40.1889	40.4395	0.310847	6.35815	2.48949e-05	2.48949e-05	0.708689	6.37716	1.76876e-09	5.40092e-09	-0.213016	5.82163	0.0871328	0.276364	0.190471	6.85239	0.0343095	0.0883368
1183	CNAG_01331	22.4777	20.6634	18.293	15.4337	23.3235	23.4038	15.9669	18.2708	-0.150729	4.32107	0.251863	0.251863	-0.279336	4.32689	0.0639033	0.0889033	0.0733792	4.1769	0.670476	0.877995	-0.049915	4.48296	0.742246	0.864133
1184	CNAG_01332	1907.94	1907.94	2611.46	2698.41	1802.21	1373.53	2698.41	2534.71	-0.20465	11.0001	0.0709826	0.0709826	0.0362341	10.8925	0.833347	0.883607	-0.220861	10.7285	0.130367	0.355648	0.0256966	11.1651	0.78781	0.898811
1185	CNAG_01333	18.6282	17.3302	13.0049	13.5683	16.8291	13.2157	23.3163	26.2804	-0.132753	4.86415	0.199411	0.199411	0.926432	5.15255	1.94218e-09	5.9175e-09	-0.338518	4.51553	0.0465966	0.189048	0.726053	5.46595	1.28237e-10	1.67189e-09
1186	CNAG_01334	30.3298	29.8791	16.469	15.3575	28.3839	25.3638	32.5126	35.397	-0.793932	6.68281	9.73036e-28	9.73036e-28	0.320616	6.97469	0.0133154	0.0206786	-0.235803	6.66538	0.0579552	0.21405	0.884244	7.01539	3.12344e-23	1.13257e-21
1187	CNAG_01335	11.9464	11.9865	17.1703	18.4193	11.9803	10.7161	22.1383	23.195	0.899589	4.85387	1.59173e-17	1.59173e-17	1.2817	4.96579	6.61208e-21	4.31427e-20	-0.140727	3.97209	0.42454	0.701721	0.246988	5.57706	0.017067	0.0487369
1188	CNAG_01336	5.12447	5.24636	3.9008	3.30783	6.1426	4.82076	4.29003	3.88606	0.0853491	2.00024	0.862946	0.862946	0.117755	2.11283	0.696181	0.758025	0.104127	1.7566	0.789768	0.949795	0.14226	2.34909	0.6189	0.771906
1189	CNAG_01337	23.888	23.6679	10.9529	11.9348	26.4986	27.4826	10.6222	9.71995	-0.838467	5.23089	1.03727e-19	1.03727e-19	-1.22489	5.24956	8.00084e-23	5.85718e-22	0.14847	5.43446	0.24967	0.520548	-0.232348	4.93315	0.0427379	0.105549
1190	CNAG_01338	18.4927	16.7508	14.2769	12.5834	18.514	21.2164	7.97721	6.85461	-0.0691707	5.94568	0.448961	0.448961	-1.14528	5.68878	2.60509e-18	1.47094e-17	0.196466	5.81903	0.140917	0.371742	-0.874144	5.79761	3.09619e-14	6.08918e-13
1191	CNAG_01339	56.1419	56.6574	44.3458	41.9252	55.4245	51.6495	48.4537	48.8277	-0.498022	7.467	4.15918e-08	4.15918e-08	-0.336733	7.46125	0.0142058	0.0219633	-0.075127	7.40022	0.545396	0.793506	0.0919399	7.50783	0.318152	0.48745
1192	CNAG_01340	39.7852	40.0438	31.7767	30.2478	40.5877	41.2112	35.419	35.1524	-0.393081	7.47937	1.84622e-05	1.84622e-05	-0.305219	7.51329	0.0273874	0.0406375	-0.00375531	7.40176	0.97849	1	0.0898715	7.57805	0.31848	0.487833
1193	CNAG_01341	381.652	451.553	280.151	252.711	553.696	705.213	115.604	146.585	-1.15595	7.77934	1.67138e-21	1.67138e-21	-2.97613	8.22048	1.66835e-50	4.76026e-49	0.805067	8.4506	8.99276e-07	7.27996e-05	-1.00905	6.9411	2.45792e-18	6.53132e-17
1194	CNAG_01342	44.8198	42.4897	39.7852	41.5555	41.8106	41.6546	41.4411	40.9206	-0.177411	6.04032	0.0248772	0.0248772	-0.149148	5.95508	0.18966	0.240775	-0.0970088	5.82031	0.440105	0.717735	-0.0632675	6.18003	0.541499	0.706906
1195	CNAG_01343	10.8956	12.5748	10.5585	11.0636	11.0837	13.7159	12.2024	9.85082	0.2996	4.36004	0.0164814	0.0164814	0.208594	4.32188	0.237253	0.295537	0.0219948	3.93912	0.926204	1	-0.0628719	4.70916	0.650001	0.795283
1196	CNAG_01344	20.0597	21.9353	16.353	18.1526	25.8316	27.4537	16.5439	17.119	-0.0718675	5.26979	0.452019	0.452019	-0.535437	5.40078	9.26776e-06	2.06934e-05	0.35386	5.23142	0.00871774	0.0621289	-0.103896	5.44186	0.319086	0.488345
1197	CNAG_01345	105.778	110.519	87.8884	90.8103	98.2078	78.667	108.145	113.026	-0.541131	7.00759	4.7301e-14	4.7301e-14	0.0297356	6.9533	0.83515	0.885249	-0.320828	6.84749	0.0200331	0.108285	0.255756	7.11284	0.00234833	0.00889503
1198	CNAG_01346	48.0765	48.8591	54.6277	60.8831	54.4888	58.1875	47.0869	44.2725	0.132142	5.96514	0.106895	0.106895	-0.488531	5.89445	2.44597e-05	5.2316e-05	0.237958	5.75361	0.0568425	0.212722	-0.376919	6.10614	0.000498376	0.0022414
1199	CNAG_01347	73.3059	74.9011	67.2995	70.1906	84.2585	89.4444	62.1214	54.8721	-0.28694	7.20228	0.000123451	0.000123451	-0.860708	7.22657	1.49834e-11	5.4049e-11	0.261953	7.21562	0.0280657	0.135127	-0.306033	7.16894	0.000508604	0.00228151
1200	CNAG_01348	86.9515	102.306	106.517	116.241	128.083	171.763	54.4172	57.8017	-0.0487053	7.51913	0.674256	0.674256	-1.78495	7.66598	6.2898e-23	4.63382e-22	0.769186	7.71447	6.4123e-06	0.000289886	-0.961214	7.35061	5.7732e-24	2.13792e-22
1201	CNAG_01349	6.81141	9.55263	5.94173	5.41271	10.5516	15.1861	5.77096	4.45305	-0.010183	2.62851	1	1	-0.883756	2.87903	0.00054093	0.00100425	0.689741	2.74933	0.0154722	0.0904427	-0.177391	2.78958	0.4448	0.61761
1202	CNAG_01350	27.6171	30.7811	39.1504	38.0932	33.5299	38.4036	34.6171	30.727	0.425535	5.66812	3.29063e-06	3.29063e-06	-0.195323	5.6343	0.122732	0.16189	0.311761	5.32637	0.0304768	0.141946	-0.303029	5.96297	0.00352539	0.012593
1203	CNAG_01351	52.1277	59.7858	88.4141	90.1212	51.2919	48.0529	92.5334	88.1155	0.46857	5.92369	7.48056e-08	7.48056e-08	0.621915	5.82089	1.08496e-07	2.88302e-07	-0.188494	5.30404	0.18279	0.433736	-0.029062	6.36629	0.780227	0.892982
1204	CNAG_01352	13.6909	12.8551	28.24	26.5645	10.5456	11.7812	31.2512	30.1064	1.30994	6.57676	1.32762e-61	1.32762e-61	1.70428	6.52133	1.58532e-40	2.83e-39	-0.335945	5.33256	0.0135011	0.0828145	0.0639611	7.34851	0.495032	0.666103
1205	CNAG_01353	12.7767	12.6045	16.5382	18.318	9.86643	6.84521	24.4941	25.2749	0.809581	4.8326	5.10316e-14	5.10316e-14	1.87197	4.9246	3.31737e-31	3.68938e-30	-0.678736	3.78606	0.000622623	0.00868678	0.389458	5.60626	0.000183173	0.000923426
1206	CNAG_01354	22.6713	20.6219	71.5807	73.17	14.0397	8.82779	133.579	130.507	1.73498	6.2248	1.39221e-93	1.39221e-93	3.57618	6.69971	2.19948e-89	4.64024e-87	-1.08618	4.37595	2.65683e-07	2.98053e-05	0.7605	7.48956	9.22769e-16	2.0525e-14
1207	CNAG_01355	86.2763	82.7223	88.7335	86.181	96.5754	94.1508	84.8687	77.8467	-0.191703	6.4969	0.010078	0.010078	-0.550433	6.53869	3.10648e-06	7.23564e-06	0.205511	6.43588	0.0851153	0.272322	-0.147596	6.58774	0.144484	0.273787
1208	CNAG_01356	8.92244	10.1449	7.74822	9.5763	10.6778	10.3961	10.1449	9.74553	0.346171	5.32858	0.00165285	0.00165285	0.324213	5.42744	0.00674945	0.0109355	0.121048	4.93145	0.399602	0.679381	0.104767	5.78684	0.373619	0.546434
1209	CNAG_01357	14.1893	13.62	9.54371	10.4561	13.1888	17.027	9.72663	11.2393	-0.0845936	3.84786	0.569526	0.569526	-0.21133	3.9018	0.261815	0.322726	0.124359	3.6963	0.531388	0.783465	0.00319027	4.06616	1	1
1210	CNAG_01358	0	0.792235	1.39665	1.28788	1.09553	0.955054	2.36089	1.65962	2.783	0.231508	6.98088e-05	6.98088e-05	1.7482	0.750082	0.000539033	0.001001	1.49667	-0.813695	0.232734	0.49831	0.482029	1.23303	0.215576	0.368117
1211	CNAG_01359	176.713	164.692	284.439	281.471	162.829	149.691	336.715	324.983	0.320934	7.0765	1.06476e-05	1.06476e-05	0.538967	7.13642	1.79936e-05	3.89767e-05	-0.0602616	6.60805	0.619144	0.846852	0.163397	7.56344	0.0717247	0.15974
1212	CNAG_01360	44.6548	46.6034	26.5531	24.6733	52.1645	59.8414	22.9547	25.8085	-0.867625	7.25826	6.97757e-29	6.97757e-29	-1.30973	7.414	1.27541e-18	7.37493e-18	0.297892	7.53292	0.0225834	0.117949	-0.138507	6.96394	0.149194	0.280347
1213	CNAG_01361	199.144	191.803	241.695	253.7	173.748	165.509	301.351	317.326	-0.0748891	8.95133	0.472829	0.472829	0.297722	8.97752	0.0430107	0.0617276	-0.164387	8.64448	0.17215	0.421771	0.21378	9.28219	0.0192412	0.0539279
1214	CNAG_01362	63.7279	67.3957	56.0253	58.4129	66.3062	74.1455	49.5628	49.3398	-0.357672	7.63429	0.000308168	0.000308168	-0.740342	7.58497	2.37681e-07	6.14685e-07	0.110653	7.59862	0.378016	0.659818	-0.266308	7.57954	0.0028457	0.0104548
1215	CNAG_01363	35.0314	33.4384	46.8412	46.3211	29.6815	28.7262	53.153	53.7458	0.406349	5.61978	1.34956e-06	1.34956e-06	0.804473	5.57051	2.0563e-11	7.3453e-11	-0.289477	4.9904	0.0337213	0.151953	0.114156	6.10858	0.270275	0.433162
1216	CNAG_01364	172.484	169.293	152.604	148.433	145.859	129.49	206.599	209.931	-0.564978	7.44318	5.68297e-10	5.68297e-10	0.0830422	7.44142	0.553086	0.62287	-0.303366	7.29834	0.0152007	0.0893306	0.350324	7.58457	9.69162e-05	0.000523453
1217	CNAG_01365	23.6458	19.982	14.7552	13.62	20.5346	17.5573	13.9978	13.9867	-0.402692	5.59277	0.000215045	0.000215045	-0.24031	5.39162	0.067651	0.0936355	-0.277964	5.39895	0.0697695	0.240821	-0.110163	5.59511	0.294363	0.460944
1218	CNAG_01367	0.640746	0.369958	0.0971252	0.0936626	0.427077	0.572126	0.0654146	0.101723	-0.75509	0.561825	0.134328	0.134328	-0.91652	0.655173	0.0510737	0.0723155	0.191571	0.75925	0.791155	0.950475	0.0355191	0.48606	1	1
1219	CNAG_01368	22.8219	24.2123	2.07375	0.785964	22.4073	30.4981	1.21009	1.48722	-3.6676	4.68817	1.80082e-113	1.80082e-113	-3.98296	4.86124	1.99782e-73	1.87957e-71	0.161181	5.51791	0.32399	0.60354	-0.150687	2.27643	0.721888	0.849444
1220	CNAG_01369	7.07913	8.75996	4.67139	4.89953	7.76335	10.4934	4.00174	4.06209	-0.216202	2.91556	0.301365	0.301365	-0.656158	2.88632	0.0049226	0.00813654	0.18882	2.86965	0.448012	0.723944	-0.245397	2.95662	0.259808	0.42184
1221	CNAG_01370	5.40857	5.87639	4.10313	3.06188	6.61799	6.79406	3.87837	3.85003	-0.0564106	2.8208	0.810857	0.810857	-0.243551	2.97741	0.253138	0.312809	0.265885	2.7304	0.257086	0.527974	0.0845098	3.08928	0.726716	0.853141
1222	CNAG_01371	27.7644	28.1092	38.6668	38.2518	29.5013	27.5058	42.9056	41.6716	0.488597	5.79839	1.42543e-09	1.42543e-09	0.532202	5.80693	6.4443e-06	1.45903e-05	-0.00788285	5.25197	0.959289	1	0.0414205	6.28311	0.691203	0.827257
1223	CNAG_01372	22.3118	20.9763	20.9534	19.7836	21.3203	19.8575	33.0536	34.1119	0.0669251	5.74565	0.454601	0.454601	0.763061	6.01518	1.06462e-10	3.61026e-10	-0.134081	5.38138	0.323146	0.602824	0.567445	6.34424	2.88581e-08	2.85383e-07
1224	CNAG_01373	36.9595	39.4077	39.7623	38.8665	37.9746	38.9477	46.7967	46.0128	-0.00692114	6.39661	0.936641	0.936641	0.163741	6.44442	0.159334	0.205005	-0.0382178	6.1178	0.760741	0.934088	0.138246	6.72107	0.13799	0.264103
1225	CNAG_01375	67.0665	69.8899	46.7569	42.5887	77.8467	95.0393	29.0645	26.8028	-0.797101	7.10387	1.89763e-25	1.89763e-25	-1.81292	7.12462	8.74259e-36	1.18186e-34	0.321349	7.36611	0.0201235	0.108586	-0.688653	6.61856	1.41545e-11	2.09223e-10
1226	CNAG_01376	55.5897	54.089	43.9907	46.2069	49.8526	47.6733	51.215	54.7154	-0.401465	7.97255	6.87378e-05	6.87378e-05	-0.0798385	7.91856	0.579558	0.649185	-0.200989	7.80221	0.100428	0.30307	0.126015	8.08415	0.177457	0.318866
1227	CNAG_01377	37.3289	37.237	36.1541	34.6025	37.6135	39.6281	39.3919	35.6347	-0.102487	7.18453	0.176752	0.176752	-0.119496	7.1725	0.340135	0.406179	-0.000295785	6.97224	1	1	-0.0115486	7.38558	0.909536	0.981365
1228	CNAG_01378	98.9762	99.7844	105.229	97.6683	101.359	105.911	93.2247	84.972	-0.263	6.90948	0.000397338	0.000397338	-0.525713	6.85852	9.80852e-06	2.18378e-05	0.0673942	6.80983	0.567482	0.809378	-0.189452	6.94271	0.0419498	0.103897
1229	CNAG_01379	32.9096	34.5556	81.6484	97.093	25.3566	24.2382	145.031	151.269	1.29134	4.34101	3.05002e-20	3.05002e-20	2.41951	4.69858	4.803e-52	1.47958e-50	-0.52134	3.01728	0.0146986	0.0877504	0.612288	5.3721	6.95714e-08	6.4667e-07
1230	CNAG_01380	47.6928	56.7661	40.0296	39.5092	64.5954	69.8899	32.42	33.0042	-0.469443	6.17198	4.58019e-07	4.58019e-07	-1.21232	6.28939	2.45129e-24	1.93053e-23	0.393376	6.34583	0.00309929	0.0290726	-0.343449	6.02734	0.000862264	0.00365596
1231	CNAG_01381	82.1031	80.9424	94.1155	90.5601	75.6694	70.3757	88.1155	92.0886	-0.0677176	6.06216	0.3886	0.3886	-0.000398191	5.94902	1	1	-0.144537	5.76399	0.246166	0.516674	-0.0716653	6.25144	0.486636	0.657854
1232	CNAG_01382	24.9926	26.9341	17.9617	17.5208	26.9087	22.7056	17.8744	17.0886	-0.405228	5.08863	2.98895e-05	2.98895e-05	-0.36341	4.9858	0.0108017	0.0170332	-0.123707	4.97102	0.417913	0.695851	-0.0759285	5.10918	0.477841	0.649624
1233	CNAG_01383	0	0	0	0	0	12.3462	0	20.2006	0	-2.09835	1	1	0.818393	-1.53246	1	1	2.35725	-1.9016	1	1	3.6363	-1.63615	0.251491	0.412592
1234	CNAG_01384	2.88914	3.81353	4.1788	4.26081	4.68253	6.03067	1.46681	1.93067	1.00982	3.13599	1.29334e-07	1.29334e-07	-1.02693	2.7333	4.1691e-05	8.72153e-05	0.737602	2.644	0.00471283	0.0402092	-1.29351	3.23432	2.22384e-10	2.84603e-09
1235	CNAG_01385	28.1271	31.0287	22.7912	26.1823	30.6558	33.0653	28.8699	26.6061	-0.217045	6.37208	0.0090492	0.0090492	-0.190433	6.43526	0.108522	0.1451	0.0520978	6.24446	0.678099	0.88294	0.0845246	6.56526	0.437195	0.611318
1236	CNAG_01386	19.6388	24.2459	6.86873	7.98963	25.7725	25.4193	11.2393	9.6258	-1.29199	3.18855	3.14257e-12	3.14257e-12	-1.08559	3.44591	2.67915e-09	8.10261e-09	0.180074	3.59856	0.349865	0.631596	0.392588	2.96143	0.0601247	0.138743
1237	CNAG_01387	175.397	185.496	120.719	118.488	194.581	221.572	85.965	79.8937	-0.963796	7.08831	1.17152e-36	1.17152e-36	-1.77332	7.13659	1.045e-40	1.88479e-39	0.277959	7.38829	0.0309112	0.142993	-0.525611	6.56275	3.79649e-07	3.16163e-06
1238	CNAG_01388	25.492	26.788	20.7533	18.8431	25.492	25.4344	22.7624	24.5219	-0.290343	5.87809	0.00053289	0.00053289	-0.0335924	5.912	0.779305	0.833542	-0.0916103	5.71658	0.467325	0.737556	0.170817	6.07992	0.117956	0.234497
1239	CNAG_01389	10.4561	8.35105	10.8141	11.1466	8.82779	8.6612	20.1016	18.6815	0.68514	4.62939	7.65765e-08	7.65765e-08	1.4978	5.02945	2.14689e-28	2.05594e-27	-0.153141	3.88369	0.445728	0.722409	0.664611	5.52168	3.58974e-10	4.51115e-09
1240	CNAG_01390	295.061	269.01	323.882	318.204	222.754	148.24	533.367	579.39	-0.356555	7.4181	0.00011054	0.00011054	0.866314	7.51767	4.66727e-06	1.07133e-05	-0.571937	7.06911	0.000818804	0.0106552	0.656299	7.85662	1.76932e-12	2.89154e-11
1241	CNAG_01391	122.789	127.341	56.4386	47.974	132.892	132.892	58.2662	56.3195	-1.46406	7.45942	1.00434e-44	1.00434e-44	-1.57582	7.57455	1.09335e-28	1.06461e-27	0.139232	7.83892	0.251101	0.522051	0.0336445	6.84359	0.746748	0.867344
1242	CNAG_01392	27.4758	28.0394	24.6311	23.888	30.3871	26.9886	21.6607	24.4941	-0.0927373	5.54211	0.284185	0.284185	-0.277272	5.48116	0.0355802	0.0518004	0.0326605	5.3442	0.816648	0.962732	-0.146258	5.68386	0.163267	0.298573
1243	CNAG_01395	124.839	116.79	128.083	132.652	118.849	116.376	111.249	109.337	-0.206373	7.2882	0.00987602	0.00987602	-0.431588	7.16609	0.000428431	0.000804406	-0.0170487	7.11808	0.889922	1	-0.236772	7.32846	0.00931484	0.0290026
1244	CNAG_01396	45.2488	59.8414	78.4523	101.754	58.8743	53.0137	83.3617	72.1768	0.602465	5.01863	7.62151e-05	7.62151e-05	0.222484	4.91134	0.124999	0.164477	0.131429	4.46767	0.493379	0.761282	-0.24264	5.40162	0.0664514	0.149817
1245	CNAG_01397	260.51	230.12	272.232	288.423	197.96	161.337	366.004	381.652	-0.269058	7.88228	0.0119033	0.0119033	0.424241	7.84763	0.00668546	0.0108419	-0.391697	7.5667	0.00555663	0.0452459	0.306869	8.16359	0.000819296	0.00348865
1246	CNAG_01398	30.9176	30.2308	40.1702	45.2121	26.4259	20.5434	59.2871	61.3086	0.466263	6.97908	3.30085e-09	3.30085e-09	1.30464	7.05824	7.03354e-18	3.86789e-17	-0.463218	6.24336	0.00183057	0.0196068	0.380523	7.64477	7.62122e-05	0.000422444
1247	CNAG_01399	48.4892	48.9945	50.2208	52.0814	44.0587	47.9207	47.7766	47.7305	-0.0838445	5.57479	0.327452	0.327452	-0.119419	5.44127	0.335511	0.401552	-0.11292	5.30117	0.399355	0.679283	-0.142894	5.72237	0.180277	0.322396
1248	CNAG_01400	322.019	324.983	312.69	338.935	269.01	221.722	408.601	422.972	-0.585913	8.83285	1.76047e-08	1.76047e-08	0.107159	8.7329	0.482353	0.552568	-0.417788	8.6417	0.0011323	0.013615	0.280792	8.91886	0.00277831	0.010245
1249	CNAG_01401	1.41142	1.20464	3.50958	2.2479	0.921299	1.12259	3.86063	3.45026	1.98897	1.4557	6.44519e-07	6.44519e-07	2.55969	1.65037	2.2046e-10	7.2707e-10	-0.283767	-0.10449	0.842482	0.976421	0.291668	2.35704	0.27696	0.441134
1250	CNAG_01402	191.509	213.441	213.019	219.846	244.967	268.242	147.499	130.863	-0.323403	8.31001	0.00267157	0.00267157	-1.39542	8.32635	2.63564e-20	1.68034e-19	0.40573	8.41802	0.00189574	0.0201498	-0.660299	8.10679	1.24919e-12	2.10577e-11
1251	CNAG_01403	149.865	151.56	157.029	157.029	149.471	134.163	152.024	153.248	-0.282557	6.59105	8.41909e-05	8.41909e-05	-0.338481	6.52273	0.00535754	0.00881985	-0.0411748	6.44738	0.74385	0.92427	-0.0914087	6.66166	0.336101	0.507248
1252	CNAG_01404	273.991	254.02	299.752	309.317	206.226	155.504	418.067	444.009	-0.323957	9.21697	0.00233229	0.00233229	0.57291	9.17513	0.0010732	0.00193214	-0.508186	8.87522	0.000736014	0.00985124	0.394096	9.51554	2.04942e-05	0.000127508
1253	CNAG_01405	12.2405	12.4713	26.468	28.8699	12.8006	14.6587	28.4827	27.0773	1.44141	5.66015	4.09917e-54	4.09917e-54	1.23996	5.61899	1.05693e-22	7.68094e-22	0.126299	4.52822	0.413382	0.692652	-0.0695127	6.3828	0.507594	0.676598
1254	CNAG_01406	12.8416	11.6233	24.7679	22.1329	12.095	12.444	25.1378	27.2034	1.23623	4.69819	2.96445e-23	2.96445e-23	1.34468	4.7108	1.19845e-20	7.73988e-20	-0.048064	3.62151	0.814338	0.961245	0.0657473	5.41792	0.552256	0.717448
1255	CNAG_01408	15.8712	14.4374	10.7733	10.0257	13.6634	15.6599	12.4713	12.0092	-0.184572	6.06389	0.0298975	0.0298975	0.0270672	6.08516	0.832947	0.883318	-0.0830463	5.8539	0.540783	0.789933	0.13393	6.29965	0.195293	0.341196
1256	CNAG_01411	3.26839	2.99912	4.76309	3.73749	1.54998	2.72029	5.08102	5.37341	1.11137	3.0293	5.23625e-07	5.23625e-07	1.89873	3.06425	5.52547e-14	2.36437e-13	-0.570179	1.83439	0.0928895	0.288833	0.221904	3.76701	0.215434	0.367971
1257	CNAG_01412	34.2037	32.7415	27.4758	30.1716	36.4905	41.9252	20.8541	20.5887	-0.1986	7.14977	0.0127258	0.0127258	-0.904457	7.06553	2.18901e-12	8.39203e-12	0.211798	7.09415	0.0922426	0.287463	-0.488691	7.08416	2.05899e-08	2.06849e-07
1258	CNAG_01413	141.954	136.373	177.722	185.496	133.73	126.743	210.872	212.711	-0.00762211	8.15366	0.942741	0.942741	0.194958	8.1778	0.170015	0.217661	-0.077179	7.85511	0.529487	0.782984	0.130932	8.47428	0.142956	0.271336
1259	CNAG_01414	83.1615	87.7991	83.0931	72.7088	92.927	88.171	78.03	76.8787	-0.374631	6.74175	5.28888e-06	5.28888e-06	-0.523238	6.75073	9.36733e-06	2.0909e-05	0.0743128	6.69804	0.53787	0.788016	-0.0683565	6.77366	0.495584	0.666177
1260	CNAG_01415	26.2665	25.593	21.5617	20.7243	24.7943	23.6258	24.7108	23.7769	-0.161187	6.45574	0.0279958	0.0279958	0.0886532	6.44271	0.457241	0.526777	-0.137396	6.20728	0.259034	0.530723	0.118082	6.69425	0.212216	0.363898
1261	CNAG_01416	76.8246	80.4358	78.667	79.5489	67.0207	56.6339	93.9623	100.103	-0.203037	6.22444	0.00830224	0.00830224	0.390394	6.17493	0.00316301	0.00536702	-0.364056	5.89474	0.00783801	0.0572523	0.235122	6.50437	0.0232377	0.0631586
1262	CNAG_01417	130.507	141.381	55.3192	53.4966	164.692	220.499	25.593	27.8086	-1.54016	6.42547	1.18883e-87	1.18883e-87	-3.15542	6.74831	4.87227e-73	4.40529e-71	0.593429	7.09517	0.000116046	0.0024189	-1.01623	5.33367	1.41121e-21	4.59106e-20
1263	CNAG_01418	27.1227	27.864	10.4396	10.2898	30.2478	34.2257	8.24362	8.61628	-1.18755	5.73437	1.07868e-47	1.07868e-47	-1.78206	5.80679	1.25557e-45	2.81978e-44	0.228399	6.10063	0.0707062	0.24345	-0.360517	5.15118	0.000361584	0.00167711
1264	CNAG_01419	27.6068	29.7252	24.2218	23.2419	32.2636	39.0279	17.8285	17.7567	-0.177622	6.19681	0.026509	0.026509	-0.934366	6.18904	1.99353e-12	7.67217e-12	0.313276	6.18829	0.0227253	0.118423	-0.43759	6.16496	1.99243e-05	0.000124406
1265	CNAG_01420	22.4861	23.3163	21.1545	22.4523	25.0524	29.1216	20.0855	23.4708	0.0444244	4.94543	0.670894	0.670894	-0.231372	5.02098	0.102245	0.137287	0.222658	4.77333	0.129992	0.355337	-0.0475424	5.1978	0.682987	0.820186
1266	CNAG_01421	62.0795	59.9193	179.893	188.691	58.1262	65.3557	100.728	106.143	1.26359	8.76287	1.22461e-32	1.22461e-32	0.478464	8.23615	0.00123562	0.00221369	-0.010486	7.72026	0.93669	1	-0.790136	9.16857	7.81142e-18	2.00676e-16
1267	CNAG_01422	76.1863	76.8246	73.7699	75.4194	92.6425	109.433	41.9829	34.757	-0.244031	7.30061	0.00170569	0.00170569	-1.64217	7.24768	5.63426e-30	5.89861e-29	0.442694	7.39468	0.000652711	0.00898058	-0.949542	7.03644	4.66912e-23	1.68427e-21
1268	CNAG_01423	64.2029	65.8906	99.2439	100.283	60.5479	61.9039	63.2763	57.3004	0.399855	7.79126	5.47913e-05	5.47913e-05	-0.29051	7.35655	0.0249955	0.0372711	-0.0724291	7.27337	0.546447	0.794396	-0.756996	7.90045	2.63696e-16	6.03899e-15
1269	CNAG_01424	11.6796	11.326	22.4861	24.5219	12.9529	13.6815	8.17756	7.17336	1.36189	6.33615	1.10106e-58	1.10106e-58	-0.41597	5.48588	0.000675317	0.0012415	0.222516	5.32241	0.0863989	0.275164	-1.54981	6.50913	5.79267e-43	5.10488e-41
1270	CNAG_01425	8.76562	9.51635	10.3961	10.489	6.38586	6.4737	11.9803	11.5429	0.679693	3.54334	2.15451e-05	2.15451e-05	1.32685	3.42096	1.81402e-11	6.49317e-11	-0.578957	2.62596	0.0143193	0.0865372	0.0736154	4.08804	0.619486	0.77236
1271	CNAG_01426	83.4866	84.7041	87.5019	95.2019	82.2974	84.5335	80.1381	74.9622	-0.0972276	6.79046	0.189247	0.189247	-0.370814	6.65115	0.00150803	0.00267147	-0.00719059	6.57287	0.957294	1	-0.274975	6.86938	0.00360173	0.0128525
1272	CNAG_01428	424.7	426.496	462.086	464.901	382.791	301.351	573.793	571.773	-0.514328	10.3759	2.94475e-06	2.94475e-06	-0.0778584	10.3289	0.640559	0.706858	-0.239868	10.232	0.0929535	0.288903	0.2023	10.4593	0.023069	0.062835
1273	CNAG_01429	20.2006	16.7758	21.2757	24.7679	18.8665	19.1694	22.5458	25.2799	0.502336	5.13219	3.79521e-05	3.79521e-05	0.474056	5.10238	0.000270358	0.000520097	-0.00179785	4.57695	1	1	-0.0251998	5.58335	0.836622	0.933573
1274	CNAG_01430	18.7752	16.8019	16.4049	16.2147	17.6504	16.8127	16.0767	16.7692	0.160376	5.36383	0.0898378	0.0898378	0.14128	5.29964	0.248268	0.307387	-0.0476671	4.98938	0.737019	0.920711	-0.0614114	5.66128	0.553805	0.718657
1275	CNAG_01431	10.6117	11.2168	10.4844	11.6745	10.489	9.32465	13.3728	10.9529	0.455317	4.48524	0.000101096	0.000101096	0.681754	4.4131	1.76593e-05	3.82764e-05	-0.207591	3.86108	0.231707	0.497746	0.0247336	4.93801	0.855847	0.945479
1276	CNAG_01432	61.7966	59.1765	66.033	77.9133	45.7512	34.1601	106.235	102.757	0.0472072	6.74129	0.56859	0.56859	1.2086	6.76033	3.05682e-15	1.41888e-14	-0.692811	6.14922	8.85078e-06	0.000350109	0.473931	7.27733	9.86055e-07	7.76574e-06
1277	CNAG_01435	278.578	258.513	267.638	244.48	244.053	192.943	285.207	275.537	-0.509279	8.86672	3.75853e-06	3.75853e-06	-0.224273	8.72709	0.158808	0.204518	-0.26224	8.71237	0.0565998	0.212202	0.0286136	8.86446	0.765163	0.88175
1278	CNAG_01436	18.1526	18.7899	37.0345	39.7279	18.7216	17.3712	37.9576	38.3528	1.17998	4.8151	1.94163e-26	1.94163e-26	1.15873	4.72013	1.45705e-16	7.43696e-16	-0.0638072	3.77282	0.741003	0.922931	-0.0792355	5.45016	0.439434	0.612849
1279	CNAG_01437	71.9873	74.9622	102.092	104.939	54.6478	42.2859	140.39	133.73	0.242739	6.80147	0.00072066	0.00072066	1.21243	6.76284	3.97223e-16	1.9655e-15	-0.646927	6.12088	2.23689e-05	0.000714367	0.328592	7.3434	0.000318066	0.00150026
1280	CNAG_01438	17.2337	16.2841	20.4275	19.7681	14.894	14.4924	26.0064	28.1483	0.490645	5.80708	5.67985e-09	5.67985e-09	1.07715	5.90352	1.75166e-19	1.07162e-18	-0.273828	5.1341	0.0425528	0.178144	0.318017	6.43951	0.00168908	0.0066437
1281	CNAG_01439	62.7076	61.7622	63.0787	55.7416	56.3792	54.4513	64.2029	62.3545	-0.227612	6.8946	0.00320999	0.00320999	-0.0544056	6.80767	0.647843	0.713653	-0.169056	6.66239	0.150707	0.387883	0.0099499	7.0429	0.917196	0.985774
1282	CNAG_01440	8.11596	7.53653	6.61143	7.52138	5.89704	7.31877	7.11055	7.51031	0.359092	3.91703	0.0129195	0.0129195	0.624686	3.77806	0.000577374	0.00106849	-0.301945	3.31093	0.15094	0.388196	-0.0311636	4.30151	0.850901	0.942975
1283	CNAG_01441	22.2628	23.4924	20.2394	18.6048	22.8763	24.2967	23.0868	24.7248	-0.115834	5.86443	0.171327	0.171327	0.126666	5.94305	0.28069	0.343497	-0.0445329	5.63938	0.741428	0.923056	0.203541	6.17122	0.0583168	0.135469
1284	CNAG_01442	36.6755	37.0903	37.7319	39.6985	34.1254	30.0742	48.9165	47.1337	0.029989	6.92411	0.681805	0.681805	0.498766	6.91108	8.37086e-05	0.000169709	-0.269455	6.51669	0.0330045	0.149692	0.204912	7.30179	0.0231453	0.0629935
1285	CNAG_01443	15.7318	15.168	13.2591	13.7715	14.8562	15.7891	13.3675	13.3449	0.142538	4.4207	0.238266	0.238266	0.0775494	4.34097	0.613057	0.681044	-0.0383326	4.06144	0.846324	0.978214	-0.0978467	4.6895	0.429801	0.603979
1286	CNAG_01444	51.7161	43.1928	106.074	122.789	50.8348	42.1044	121.808	116.517	1.03905	4.90787	4.78905e-18	4.78905e-18	1.13427	4.90998	4.70351e-15	2.15717e-14	-0.0480646	3.97351	0.811163	0.960591	0.052553	5.57124	0.640655	0.787472
1287	CNAG_01445	5.82094	5.08622	4.84378	5.35855	6.22648	5.95326	4.43858	4.12477	0.494421	4.1753	0.000197213	0.000197213	0.0349163	4.07463	0.839685	0.889514	0.178691	3.71388	0.348278	0.630122	-0.275353	4.49653	0.0363808	0.0927776
1288	CNAG_01446	4146.23	5458.28	7253.53	7253.53	6079.82	7253.53	3119	3230.44	-0.0983931	11.3303	0.450096	0.450096	-1.96244	11.52	1.75851e-28	1.69333e-27	0.816329	11.5797	2.57794e-07	2.94223e-05	-1.04153	11.1091	4.11382e-30	2.16973e-28
1289	CNAG_01448	21.4119	21.5248	7.96824	7.71266	21.3862	20.6044	7.13705	8.44981	-1.18232	5.5008	5.21375e-42	5.21375e-42	-1.1938	5.41873	9.9603e-21	6.45658e-20	-0.0879499	5.70785	0.478448	0.747856	-0.0940468	5.04791	0.428254	0.602567
1290	CNAG_01451	481.377	435.639	515.968	497.655	418.067	394.328	579.39	546.77	-0.533266	6.61544	1.26859e-11	1.26859e-11	-0.418497	6.61468	0.000291218	0.000557914	-0.0508681	6.57971	0.675121	0.880842	0.0693933	6.62894	0.48733	0.658411
1291	CNAG_01452	8.22155	9.77709	7.74101	7.2356	12.5351	13.21	6.79406	7.33993	0.215294	3.00004	0.280387	0.280387	-0.450769	3.15955	0.0228497	0.0342327	0.529734	2.89988	0.0176405	0.0993325	-0.130509	3.27527	0.525666	0.693648
1292	CNAG_01454	35.397	36.6091	48.7765	47.9207	34.2668	32.0026	64.7982	68.6963	0.354751	6.92176	6.1613e-07	6.1613e-07	0.895551	7.05737	1.09598e-12	4.28905e-12	-0.189794	6.37196	0.119977	0.338705	0.356617	7.52772	0.000134422	0.000702058
1293	CNAG_01455	973.701	1090.27	1313.69	1422.25	952.488	758.934	1373.53	1342.27	-0.401458	9.70532	0.000925794	0.000925794	-0.224323	9.62776	0.169355	0.216937	-0.153769	9.55453	0.285599	0.560808	0.0292021	9.76455	0.758619	0.876599
1294	CNAG_01456	1.73752	2.93923	1.98357	2.31481	1.88605	2.79304	2.95118	3.1286	0.678869	1.07368	0.102876	0.102876	1.04409	1.34096	0.0083542	0.0133644	0.0355081	0.489519	1	1	0.406793	1.7376	0.191553	0.336512
1295	CNAG_01457	20.655	19.9282	19.6766	20.2394	20.1173	19.8639	19.9409	21.2604	0.171778	5.63218	0.0414663	0.0414663	0.208903	5.57765	0.080105	0.109415	-0.0691695	5.24123	0.611361	0.841165	-0.0265876	5.95258	0.801741	0.908631
1296	CNAG_01461	16.4947	14.2093	16.9196	19.5185	12.4196	13.9062	24.1953	23.2887	0.530597	5.03758	2.7189e-06	2.7189e-06	1.09762	5.10053	7.62502e-17	3.97346e-16	-0.301466	4.32508	0.0663351	0.233529	0.270684	5.65227	0.0118819	0.0358881
1297	CNAG_01463	10.8842	11.6618	27.09	26.2901	12.0186	13.193	28.9124	28.0643	1.54959	3.75338	3.30054e-22	3.30054e-22	1.41118	3.76192	9.6422e-15	4.34492e-14	0.133346	2.5321	0.604731	0.83634	0.000636431	4.4934	1	1
1298	CNAG_01464	1877.18	1976.04	297.398	107.609	2337.83	3303.59	107.235	254.546	-3.86322	11.5326	2.73456e-28	2.73456e-28	-4.48039	11.9036	3.35814e-44	7.04198e-43	0.406035	12.3921	0.00369401	0.0334483	-0.203301	8.7333	0.581653	0.742919
1299	CNAG_01465	8.13677	8.35778	17.6059	14.7552	11.0984	8.37743	15.248	13.491	1.40542	4.93346	1.15089e-29	1.15089e-29	0.93896	4.80523	2.37344e-09	7.19681e-09	0.225237	3.87144	0.256213	0.526744	-0.2352	5.55381	0.0424062	0.104878
1300	CNAG_01466	13.3293	13.0136	14.2176	14.8689	15.1395	14.9731	12.5152	12.8462	0.529043	4.90959	2.14162e-07	2.14162e-07	0.0543467	4.833	0.690052	0.752175	0.210134	4.44528	0.169419	0.417816	-0.258977	5.25737	0.0131425	0.0391855
1301	CNAG_01467	4.64163	4.39386	5.03357	6.02357	5.41271	4.44416	6.37992	7.2356	0.920894	4.12456	1.11859e-10	1.11859e-10	1.00998	4.30441	1.1022e-09	3.4211e-09	0.136507	3.36057	0.508508	0.770957	0.23113	4.83431	0.0739738	0.163598
1302	CNAG_01468	7.27329	5.79089	6.71526	6.29322	4.64163	4.91334	10.0112	10.6222	0.53195	4.41227	8.70904e-05	8.70904e-05	1.60906	4.64804	7.49546e-27	6.63911e-26	-0.510002	3.61074	0.0107026	0.0711633	0.572065	5.19301	2.87154e-08	2.84376e-07
1303	CNAG_01469	56.6574	54.0508	75.3795	81.282	51.0687	54.3022	78.3385	82.3238	0.263836	5.59924	0.00338738	0.00338738	0.395929	5.52378	0.00126345	0.00226064	-0.145135	5.1196	0.294107	0.569706	-0.00779998	5.96807	0.950313	1
1304	CNAG_01470	308.545	289.788	301.351	298.531	287.466	244.48	330.909	344.747	-0.477748	8.09346	2.26111e-06	2.26111e-06	-0.231314	8.0555	0.118606	0.157044	-0.145358	7.98199	0.254162	0.52429	0.106672	8.15139	0.24313	0.402059
1305	CNAG_01471	55.4971	50.2208	41.5555	38.4632	43.5213	42.2092	46.8096	47.2095	-0.512642	6.61914	6.16278e-10	6.16278e-10	-0.00227589	6.47741	0.990944	1	-0.381569	6.4222	0.00226293	0.0228326	0.134234	6.67784	0.163131	0.298478
1306	CNAG_01472	22.2338	22.2063	15.7156	15.5055	21.1139	25.0651	16.9308	17.6059	-0.297812	5.58217	0.000356535	0.000356535	-0.26236	5.61975	0.041	0.0590243	0.0211758	5.48088	0.888011	1	0.0621644	5.72488	0.569912	0.733
1307	CNAG_01473	2.36089	1.66735	3.07077	2.68953	2.11673	2.20177	2.64202	2.21845	1.29692	3.0223	9.73015e-10	9.73015e-10	0.846123	2.86608	0.000238688	0.000461468	0.177524	2.01991	0.591197	0.826224	-0.268032	3.56465	0.137657	0.26365
1308	CNAG_01474	2.06073	2.30348	5.95326	5.50552	1.31808	1.35719	7.14455	8.08014	2.12783	3.84795	6.56852e-37	6.56852e-37	3.15958	4.02314	5.91634e-49	1.53692e-47	-0.704243	1.82036	0.0224223	0.11746	0.33236	4.86835	0.00597041	0.019888
1309	CNAG_01475	209.931	180.617	355.23	302.321	175.839	173.15	211.57	212.517	0.220034	8.72368	0.0559167	0.0559167	-0.283497	8.3552	0.0459886	0.06569	-0.112682	8.28834	0.367511	0.649723	-0.610496	8.81196	1.63341e-10	2.102e-09
1310	CNAG_01476	9.14231	8.29444	18.006	18.0346	8.01004	8.39856	13.1341	12.9608	1.46403	6.51322	1.16519e-73	1.16519e-73	1.04869	6.1164	8.57389e-19	4.9951e-18	-0.086659	5.26895	0.528359	0.782146	-0.496664	7.06434	2.27028e-09	2.58263e-08
1311	CNAG_01477	56.5867	52.1645	51.4076	52.841	52.2413	56.8629	57.0205	62.7076	-0.225537	7.032	0.00339355	0.00339355	-0.0828708	7.06247	0.517149	0.586097	-0.0359033	6.86223	0.776609	0.943127	0.112049	7.23344	0.215784	0.368117
1312	CNAG_01478	23.3609	24.2635	26.7286	26.0542	26.8346	32.7676	10.3447	9.53156	0.253854	5.85721	0.00152645	0.00152645	-1.41489	5.45678	4.084e-24	3.1733e-23	0.316366	5.61951	0.02407	0.122856	-1.34669	5.70486	5.58256e-34	3.53325e-32
1313	CNAG_01479	106.517	115.805	54.4588	58.0389	114.084	122.294	59.072	50.907	-1.1743	5.77471	4.26945e-38	4.26945e-38	-1.43727	5.85482	9.25514e-31	1.00522e-29	0.149642	6.09447	0.248686	0.519458	-0.107302	5.31579	0.334304	0.505371
1314	CNAG_01480	1519.91	1510.03	1775.69	1962.92	1342.27	1032.26	1976.04	1995.11	-0.459117	10.5751	4.00102e-05	4.00102e-05	-0.0666093	10.5073	0.68079	0.744527	-0.242947	10.4065	0.0757089	0.253285	0.155039	10.6656	0.0900801	0.191259
1315	CNAG_01481	4.89953	6.34642	3.78681	4.47249	5.32142	5.34894	4.02067	3.20576	0.160613	3.13219	0.451566	0.451566	0.00460916	2.96396	1	1	-0.0779587	2.74919	0.778551	0.944034	-0.228043	3.34178	0.235923	0.393318
1316	CNAG_01482	37.3927	38.4632	33.6425	32.9243	38.0581	36.9692	35.0597	35.7972	-0.211764	6.64487	0.00310492	0.00310492	-0.132641	6.60574	0.259584	0.320202	-0.0752811	6.45055	0.53352	0.785529	0.00953008	6.80187	0.922504	0.988834
1317	CNAG_01483	16.9196	17.8053	13.7641	16.9992	18.4054	20.7142	15.0225	14.9422	0.109077	5.69675	0.274462	0.274462	-0.176945	5.7128	0.14733	0.190972	0.169019	5.46104	0.212695	0.473245	-0.111412	5.94855	0.325246	0.49581
1318	CNAG_01485	89.4444	91.3335	62.3913	61.618	99.908	106.734	57.9388	57.8871	-0.758005	7.48432	3.28705e-16	3.28705e-16	-1.14275	7.57338	6.55245e-16	3.18562e-15	0.221926	7.67497	0.0679457	0.236874	-0.157054	7.2479	0.0763995	0.167836
1319	CNAG_01486	1775.69	1787.07	1836.44	1976.04	1665.63	1281.84	1962.92	1907.94	-0.675062	11.4806	6.59239e-09	6.59239e-09	-0.34549	11.3876	0.0348145	0.0507492	-0.225518	11.4069	0.101396	0.304932	0.109717	11.4183	0.241209	0.399623
1320	CNAG_01487	0.563771	0.25908	0.417214	0.541211	0.282909	0.206116	0.441617	0.460614	1.61843	-0.17971	0.0277304	0.0277304	2.29487	-0.391084	0.0139271	0.021566	-0.856454	-1.25171	0.6899	0.890963	-0.187883	0.328492	0.868047	0.953002
1321	CNAG_01489	20.8882	19.6447	12.5018	14.4203	20.4152	20.0706	17.2727	20.9391	-0.324279	3.6911	0.031558	0.031558	0.0999155	3.86296	0.572449	0.641904	-0.0501541	3.57791	0.80663	0.958424	0.379609	3.99636	0.0194896	0.0544709
1322	CNAG_01490	4.75823	4.58403	8.46427	7.51031	5.75027	4.58919	7.32349	6.12585	1.39285	3.52639	1.04477e-15	1.04477e-15	0.899713	3.34205	1.38911e-05	3.04789e-05	0.186113	2.45096	0.46763	0.737556	-0.301371	4.08535	0.0523634	0.124719
1323	CNAG_01491	53.6785	57.6405	44.5361	49.5628	56.8283	59.502	49.1888	48.8126	-0.36807	5.56478	4.52792e-05	4.52792e-05	-0.458148	5.58794	8.99486e-05	0.000181883	0.0630858	5.51841	0.631538	0.854177	-0.021149	5.6292	0.855179	0.945041
1324	CNAG_01492	546.77	573.793	546.77	545.092	604.57	625.298	475.523	435.639	-0.753703	9.49361	1.93554e-11	1.93554e-11	-1.35232	9.60925	3.47857e-18	1.94833e-17	0.314012	9.72581	0.0155842	0.0908688	-0.27859	9.19597	0.00208264	0.00800627
1325	CNAG_01493	144.481	167.261	28.8184	21.3862	171.763	198.399	17.379	23.938	-2.76078	5.97663	4.01989e-123	4.01989e-123	-3.41591	6.25761	2.97845e-103	1.59508e-100	0.327209	6.75139	0.0156676	0.0912021	-0.322228	4.20098	0.0803424	0.174522
1326	CNAG_01494	8.01004	8.90145	8.89016	8.13677	10.7161	11.108	10.2351	9.68624	0.505977	3.85566	0.000480752	0.000480752	0.274195	4.0652	0.0850039	0.115405	0.365355	3.48622	0.0561854	0.211476	0.139329	4.37936	0.303052	0.469795
1327	CNAG_01495	33.0653	31.94	30.0161	32.4329	42.6324	46.3064	24.1538	21.9874	-0.0610093	5.56294	0.48404	0.48404	-0.995726	5.63101	3.28877e-16	1.63313e-15	0.475807	5.58745	0.000258274	0.00440389	-0.453302	5.58219	1.98282e-05	0.000123917
1328	CNAG_01496	97.9798	91.633	76.4115	80.3543	96.8654	91.633	95.2719	94.6153	-0.493937	7.36132	4.93896e-09	4.93896e-09	-0.305222	7.45767	0.0249526	0.037223	0.014289	7.33724	0.910381	1	0.208478	7.4664	0.0279226	0.0738592
1329	CNAG_01497	5.63053	4.05366	5.13035	6.09353	4.1382	3.49014	6.46955	7.96824	0.799527	2.97505	0.000142007	0.000142007	1.47174	3.08407	3.05313e-10	9.99807e-10	-0.373739	2.06874	0.230882	0.497278	0.303399	3.6696	0.095064	0.199168
1330	CNAG_01498	14.6444	14.5106	9.31882	8.89016	13.48	13.7641	11.3001	9.59561	-0.300561	5.01489	0.00203879	0.00203879	-0.0364455	4.9895	0.804054	0.856198	-0.157818	4.83138	0.259482	0.531484	0.111989	5.18399	0.309625	0.477538
1331	CNAG_01499	12.8613	10.6861	9.3585	9.75707	12.9808	15.1395	9.20096	8.06136	0.135181	4.52714	0.298481	0.298481	-0.344819	4.53599	0.0246418	0.036791	0.265101	4.32636	0.120556	0.339937	-0.209723	4.74044	0.0915272	0.193095
1332	CNAG_01500	0.295003	0.450524	0	0.106677	0.314018	0.393271	0.107701	0.262905	-0.973283	-1.40643	1	1	0.521752	-0.951762	0.756054	0.811665	0.101453	-1.26268	1	1	1.62262	-1.02011	0.183311	0.326143
1333	CNAG_01501	9.13528	8.57602	5.40199	4.98623	8.08014	9.54371	5.3771	4.43597	-0.258366	4.05322	0.0554683	0.0554683	-0.326053	4.00438	0.0604119	0.0843368	-0.0140685	3.92226	0.94753	1	-0.0763569	4.15173	0.625669	0.776599
1334	CNAG_01502	45.9353	47.8035	32.473	31.5035	48.9726	51.0867	31.1602	30.36	-0.593132	6.47981	1.62616e-15	1.62616e-15	-0.814333	6.4924	2.31393e-12	8.86117e-12	0.0978212	6.54544	0.413807	0.692864	-0.117563	6.3673	0.245125	0.40493
1335	CNAG_01504	49.0436	46.0999	37.1332	44.9923	43.6851	44.4566	35.9384	34.1475	-0.270003	5.54451	0.00582844	0.00582844	-0.432991	5.33726	0.000285142	0.000547328	-0.130948	5.35603	0.318568	0.598292	-0.28845	5.53341	0.0140207	0.0411691
1336	CNAG_01506	1.41326	1.20201	0.587907	0.950335	1.05461	1.2215	1.00904	1.40524	0.223546	0.765119	0.778251	0.778251	0.840993	1.06693	0.0518945	0.0733881	-0.068681	0.403468	1	1	0.554809	1.3489	0.138646	0.264598
1337	CNAG_01507	21.7434	21.2216	28.0303	28.789	20.7142	17.3018	35.8164	27.5722	0.533968	4.68406	6.51106e-07	6.51106e-07	0.822777	4.63306	1.12543e-06	2.71964e-06	-0.228482	4.0014	0.200356	0.457937	0.0661036	5.18832	0.599149	0.756488
1338	CNAG_01508	23.2992	23.1015	20.9819	22.4073	21.7352	22.2548	22.0217	22.3944	0.0271769	6.49199	0.722549	0.722549	0.125904	6.40164	0.280917	0.343656	-0.138362	6.14691	0.252256	0.522051	-0.034078	6.74502	0.713819	0.843593
1339	CNAG_01509	19.7453	19.5428	22.1196	27.4604	16.6099	14.3861	30.4897	33.7568	0.504404	4.91467	2.46561e-05	2.46561e-05	1.20696	4.9312	1.14973e-16	5.92044e-16	-0.444929	4.15718	0.00714875	0.0535733	0.263058	5.51442	0.0308008	0.0802527
1340	CNAG_01510	37.5735	38.1798	32.6672	33.0223	36.3743	37.7021	30.8158	30.7647	-0.233568	7.23602	0.00191722	0.00191722	-0.303565	7.11486	0.0118583	0.0185606	-0.0863842	7.04526	0.461902	0.734191	-0.150701	7.30234	0.0908572	0.192147
1341	CNAG_01511	0.275245	0.227187	0.316688	0.282909	0	0.430376	0.544123	0.408698	2.12472	-0.562618	0.0587219	0.0587219	2.01048	-0.195882	0.013352	0.0207169	0.593662	-1.36894	1	1	0.496209	0.25412	0.390937	0.564821
1342	CNAG_01512	8.283	7.41395	12.822	11.7647	8.50949	10.6778	9.85999	8.50949	1.10316	4.64987	3.95373e-19	3.95373e-19	0.368925	4.409	0.029799	0.0438978	0.256298	3.82232	0.203264	0.461855	-0.472634	5.08335	3.92142e-05	0.000232744
1343	CNAG_01513	6.06593	6.24664	14.4374	12.5974	6.5477	5.99875	13.1654	13.0708	1.65619	3.96807	6.82178e-26	6.82178e-26	1.51978	3.8744	1.04577e-17	5.71032e-17	0.029508	2.61281	0.949842	1	-0.101235	4.68474	0.432174	0.60649
1344	CNAG_01514	0	1.80725	0	0.673494	0	0	0	0	-0.356616	-1.785	1	1	0	-2.10507	1	1	-2.25204	-1.91151	1	1	-2.31658	-1.91292	1	1
1345	CNAG_01518	32.0881	35.288	18.6677	20.0202	32.7087	33.684	15.7513	14.5598	-0.709318	5.24005	1.70672e-13	1.70672e-13	-1.03895	5.05677	1.60257e-16	8.14386e-16	-0.0621875	5.28547	0.653353	0.8674	-0.385966	4.94959	0.00053712	0.00239554
1346	CNAG_01519	20.8227	25.0936	21.4638	21.6127	30.3089	35.8164	12.3462	12.5097	0.0464275	4.62266	0.721955	0.721955	-1.29856	4.60029	5.24453e-18	2.91167e-17	0.561246	4.63917	0.000574077	0.00814228	-0.777843	4.56241	7.23908e-10	8.82636e-09
1347	CNAG_01520	42.1249	42.9953	34.5167	31.4505	45.1302	39.3919	41.3352	44.0792	-0.403519	5.93795	6.78471e-07	6.78471e-07	-0.103813	6.02759	0.41252	0.480575	-0.0531567	5.84776	0.693821	0.893688	0.252162	6.12354	0.0184494	0.0520441
1348	CNAG_01521	17.3018	17.4883	12.1358	10.428	18.502	26.7001	9.248	6.72488	-0.316292	4.51187	0.00638162	0.00638162	-1.25151	4.52745	3.54538e-09	1.05981e-08	0.395005	4.62193	0.0426553	0.178385	-0.534415	4.37641	0.00079807	0.00341707
1349	CNAG_01522	68.3458	64.3426	59.2871	62.3545	56.6339	56.1905	66.555	74.1024	-0.369526	6.54646	7.80663e-06	7.80663e-06	0.08125	6.42388	0.511553	0.580591	-0.342396	6.30327	0.00639823	0.049655	0.113557	6.67389	0.26464	0.426878
1350	CNAG_01523	220.944	219.556	254.546	278.058	212.517	203.343	285.948	284.439	-0.157837	8.4183	0.121869	0.121869	-0.132767	8.39901	0.351789	0.41823	-0.0277458	8.21809	0.819799	0.963684	0.00289089	8.59749	0.976241	1
1351	CNAG_01524	49.7524	44.9134	49.464	45.1517	47.974	44.0792	43.765	41.2112	-0.0688079	6.10392	0.396181	0.396181	-0.27929	5.98626	0.0204843	0.0309286	-0.0115032	5.87035	0.937215	1	-0.216447	6.22385	0.0366034	0.0932771
1352	CNAG_01525	10.0535	10.0892	6.91451	5.60848	12.9739	12.9368	5.50552	6.70455	-0.186206	4.20582	0.179857	0.179857	-0.667374	4.36735	1.42169e-05	3.11302e-05	0.389917	4.24838	0.011625	0.0746016	-0.0858707	4.33372	0.604297	0.759956
1353	CNAG_01526	79.7471	78.716	61.3925	59.4626	83.624	92.7495	40.5271	39.2646	-0.611157	7.68784	1.43917e-09	1.43917e-09	-1.3838	7.5647	1.80118e-21	1.21157e-20	0.141301	7.77643	0.260878	0.532777	-0.625587	7.33593	1.38779e-11	2.0557e-10
1354	CNAG_01527	1.24357	1.81293	0.769032	1.44173	1.51193	1.72161	0.792235	0.801288	0.471605	0.424277	0.516558	0.516558	-0.236941	0.24212	0.734659	0.793099	0.212176	0.0682042	0.854287	0.981459	-0.491027	0.602122	0.378866	0.551928
1355	CNAG_01528	60.1286	58.1262	64.9948	66.215	49.0123	38.1571	102.686	95.7152	-0.0374381	5.68454	0.668191	0.668191	1.00708	5.78013	3.23306e-12	1.21866e-11	-0.529539	5.20297	0.000716029	0.00964322	0.520559	6.2071	4.33713e-07	3.59038e-06
1356	CNAG_01529	73.17	69.3236	22.8058	23.074	68.9739	65.5815	17.3101	16.4501	-1.69818	5.88263	3.04307e-94	3.04307e-94	-2.06052	5.7428	1.37915e-60	6.00104e-59	-0.0694555	6.24459	0.570734	0.811736	-0.426234	4.91074	0.000123474	0.000651232
1357	CNAG_01530	21.4321	19.7204	18.2066	17.8744	18.8592	19.411	21.8539	21.3446	-0.00787795	6.71368	0.930704	0.930704	0.348347	6.7163	0.00277206	0.00473597	-0.185962	6.3641	0.137173	0.366461	0.175658	7.0575	0.0354674	0.0907476
1358	CNAG_01531	12.1914	12.4333	11.2671	11.7006	11.3001	10.0686	11.4365	12.3462	0.324123	5.33816	0.00028122	0.00028122	0.555786	5.20165	2.25892e-05	4.8509e-05	-0.269296	4.76625	0.0602373	0.220027	-0.0320257	5.71825	0.786094	0.898209
1359	CNAG_01532	21.9591	22.4777	20.4973	20.0928	22.7802	22.9351	20.9606	19.3079	0.0197299	6.42574	0.79735	0.79735	-0.0452633	6.38823	0.70371	0.765146	2.44097e-05	6.15175	1	1	-0.0592077	6.66276	0.539922	0.705415
1360	CNAG_01533	25.6571	25.6008	18.0263	18.6608	26.2098	30.3355	19.7204	20.2899	-0.348932	6.41916	1.64698e-06	1.64698e-06	-0.409601	6.50207	0.00109216	0.00196527	0.110702	6.38365	0.387368	0.6682	0.0555793	6.52833	0.58388	0.744228
1361	CNAG_01534	15.83	18.5281	19.4553	18.6282	19.982	28.7145	13.518	16.7183	0.380445	3.13827	0.0422367	0.0422367	-0.544199	3.17243	0.0226832	0.033998	0.547199	2.94868	0.0358943	0.159023	-0.371667	3.36759	0.0470735	0.114363
1362	CNAG_01535	88.1155	92.0886	83.5379	91.2314	85.9009	80.2016	113.026	122.55	-0.305797	7.23033	8.61906e-05	8.61906e-05	0.217851	7.34989	0.0996652	0.133926	-0.140848	7.04741	0.240636	0.509831	0.388364	7.53908	4.78315e-05	0.000277503
1363	CNAG_01536	13.658	12.4981	9.91433	10.0112	13.4088	11.9626	16.1291	16.3821	0.027466	6.11882	0.741461	0.741461	0.630523	6.41184	4.3283e-07	1.09219e-06	-0.0457633	5.81806	0.737296	0.920893	0.56269	6.69706	2.01399e-09	2.31376e-08
1364	CNAG_01537	148.866	137.373	165.509	160.855	127.807	125.922	153.54	150.649	-0.183574	8.74389	0.0895533	0.0895533	-0.167288	8.58924	0.242609	0.301184	-0.158644	8.49228	0.196352	0.452364	-0.136753	8.841	0.134383	0.258947
1365	CNAG_01538	0.822268	0.618816	1.02381	0.905589	0.590517	0.752335	1.46114	1.51193	1.57235	2.10823	1.01536e-07	1.01536e-07	2.06392	2.51466	1.12911e-12	4.41374e-12	0.0312197	0.877612	1	1	0.528246	3.09558	0.00821209	0.0260943
1366	CNAG_01539	332.965	314.298	107.235	102.64	305.971	253.097	183.209	225.805	-2.05376	8.87692	1.64188e-76	1.64188e-76	-1.06802	8.94576	2.17693e-10	7.18964e-10	-0.185765	9.22146	0.163213	0.406398	0.805451	8.23877	2.11874e-14	4.21448e-13
1367	CNAG_01540	38.7793	40.8484	18.852	15.3255	44.1385	49.1888	12.8824	11.3442	-1.15891	5.39991	1.3418e-31	1.3418e-31	-1.91782	5.4324	2.88948e-46	6.68324e-45	0.23201	5.76345	0.0744387	0.251208	-0.521204	4.77348	8.3907e-05	0.000458885
1368	CNAG_01541	12.0318	13.4196	3.9948	4.43091	13.5397	14.7475	4.44416	4.67139	-1.13666	3.03892	7.25425e-10	7.25425e-10	-1.2256	3.16348	5.9667e-10	1.90202e-09	0.155391	3.38186	0.42588	0.70355	0.0723156	2.74141	0.760806	0.878543
1369	CNAG_01542	5.34894	5.92454	3.89431	3.92478	5.84095	8.07495	3.76883	5.36395	0.0708374	2.66348	0.78504	0.78504	-0.0944379	2.89282	0.737628	0.795811	0.334564	2.53953	0.207792	0.466662	0.175123	3.03029	0.451028	0.623735
1370	CNAG_01543	31.5912	33.2088	19.9215	20.443	37.6469	38.1798	15.4049	15.8568	-0.614076	6.07342	3.90074e-15	3.90074e-15	-1.21863	6.07161	1.10536e-25	9.2272e-25	0.21484	6.21229	0.0756001	0.253172	-0.383955	5.8304	0.000174776	0.000889071
1371	CNAG_01544	141.663	143.595	130.685	124.047	128.868	111.249	164.364	166.431	-0.498426	7.97204	1.21039e-06	1.21039e-06	0.0493465	7.98656	0.745118	0.802399	-0.239553	7.82603	0.0687955	0.238898	0.314106	8.12961	0.000730618	0.00315544
1372	CNAG_01545	8.63061	8.54504	8.11596	6.37992	6.66785	4.40594	8.37743	9.08403	0.253712	3.23282	0.189521	0.189521	1.1444	3.14165	4.70256e-07	1.18363e-06	-0.687742	2.542	0.00863252	0.0617673	0.208199	3.69403	0.24104	0.399553
1373	CNAG_01546	16.4309	18.6608	18.0905	14.5557	13.4426	14.5353	13.3293	17.027	0.169474	4.62081	0.19784	0.19784	0.410785	4.35213	0.0151953	0.0233842	-0.408491	4.0789	0.0169333	0.0963369	-0.161468	4.87117	0.268715	0.431754
1374	CNAG_01547	70.9051	64.4905	62.2521	61.6478	71.9372	69.3839	60.5168	54.0165	-0.32059	7.13832	4.26712e-05	4.26712e-05	-0.557834	7.08742	6.77939e-06	1.53141e-05	0.0540085	7.05784	0.653507	0.867438	-0.177645	7.14593	0.0420976	0.104189
1375	CNAG_01548	293.06	298.531	320.669	295.851	278.578	257.267	342.563	330.134	-0.453217	8.56613	1.77428e-05	1.77428e-05	-0.271361	8.54776	0.0596052	0.0834114	-0.0961908	8.46667	0.429803	0.70723	0.0916386	8.62906	0.318953	0.488248
1376	CNAG_01549	61.8164	62.7541	81.1764	77.2936	57.6792	53.2169	96.4111	93.3913	0.141768	6.8885	0.0532694	0.0532694	0.513439	6.90956	2.50729e-05	5.35452e-05	-0.184385	6.46058	0.134272	0.361905	0.193106	7.31164	0.0362388	0.0925172
1377	CNAG_01550	32.8415	33.4062	51.7161	47.7525	27.5853	25.4458	57.8871	60.4358	0.544862	5.58729	8.80112e-10	8.80112e-10	1.06753	5.54187	2.99737e-17	1.59539e-16	-0.378721	4.83425	0.00869539	0.0620895	0.149581	6.14727	0.158421	0.292321
1378	CNAG_01551	7.69878	6.28066	7.54391	8.18686	7.98963	6.28066	9.10396	7.98217	0.69017	3.88769	6.22234e-06	6.22234e-06	0.717555	3.86367	6.53201e-05	0.000133831	-0.031401	3.19582	0.93074	1	0.00136955	4.40383	1	1
1379	CNAG_01552	50.7183	45.9648	51.8762	52.2884	42.83	37.2548	61.9039	61.1882	-0.0012337	5.24863	1	1	0.463939	5.16825	0.000562789	0.00104345	-0.340873	4.8281	0.0246343	0.124614	0.129715	5.57061	0.20433	0.353602
1380	CNAG_01553	71.3206	78.2937	50.907	51.947	69.8307	68.5787	56.4386	52.7639	-0.729505	6.30885	3.01032e-21	3.01032e-21	-0.605705	6.22187	1.59708e-07	4.18632e-07	-0.140049	6.31439	0.248548	0.519458	-0.0103689	6.17014	0.928413	0.99285
1381	CNAG_01554	39.9872	41.0542	34.1872	34.409	40.8484	38.0765	34.715	32.7181	-0.26483	6.45065	0.00030213	0.00030213	-0.30306	6.37075	0.012863	0.0200295	-0.0607413	6.2896	0.628871	0.852064	-0.0931656	6.53014	0.359746	0.532204
1382	CNAG_01555	1.57603	2.15419	1.75761	1.36333	1.14129	0.728797	2.12171	2.07375	0.638417	1.1776	0.0920894	0.0920894	1.98833	1.20988	5.11831e-06	1.16947e-05	-1.00441	0.253962	0.120653	0.339937	0.348298	1.80289	0.248518	0.409026
1383	CNAG_01556	29.625	32.2011	31.6898	34.0987	31.8534	29.9689	24.2218	23.2173	0.105607	6.74213	0.17762	0.17762	-0.359209	6.4617	0.00250029	0.00430547	-0.0475904	6.39918	0.706337	0.901966	-0.506611	6.81765	8.05253e-08	7.44957e-07
1384	CNAG_01557	662.591	691.445	858.948	858.948	667.518	661.283	851.587	856.886	-0.410396	9.13272	0.000236002	0.000236002	-0.694319	9.20893	2.47292e-06	5.81049e-06	0.194845	9.1618	0.117508	0.334725	-0.0831127	9.13161	0.35179	0.52467
1385	CNAG_01558	3193.22	3522.87	1461.85	1381.39	3864.11	4649.69	750.517	801.985	-2.01221	12.1283	1.79608e-52	1.79608e-52	-3.36324	12.3438	9.39472e-77	1.07223e-74	0.404582	12.7621	0.00444554	0.0387357	-0.940244	10.6602	2.23859e-21	7.11648e-20
1386	CNAG_01559	66.8839	81.1764	34.6727	31.2263	96.7106	101.107	35.1524	37.8183	-1.26255	7.66673	4.4615e-24	4.4615e-24	-1.6943	8.03204	8.29582e-31	9.0243e-30	0.47656	8.17234	0.000539328	0.00791932	0.0511399	7.2004	0.581125	0.742685
1387	CNAG_01560	1.65549	1.65962	2.60561	3.32291	2.41592	2.99525	3.02899	3.35565	1.59539	2.16836	2.77803e-08	2.77803e-08	0.911934	2.40406	0.000667374	0.00122754	0.773938	1.29207	0.0375784	0.164167	0.0970212	2.92814	0.697527	0.831396
1388	CNAG_01561	44.7119	41.2313	42.9779	47.4465	48.9945	53.9742	36.9692	33.2283	-0.00362676	7.13607	0.969897	0.969897	-0.70424	7.1071	4.00874e-08	1.10486e-07	0.28967	7.02533	0.0184906	0.102575	-0.405534	7.20313	1.68106e-05	0.00010659
1389	CNAG_01562	203.666	200.185	509.122	533.367	200.584	217.345	401.256	569.169	0.703502	8.98972	1.95209e-11	1.95209e-11	0.494587	8.91445	0.00525078	0.00865229	0.057038	8.35624	0.643229	0.860688	-0.146563	9.48118	0.257854	0.419924
1390	CNAG_01563	21.2848	21.7352	20.0855	21.7846	21.8855	23.7364	21.106	19.0684	0.112482	6.00626	0.160722	0.160722	-0.0405499	5.97849	0.736877	0.79537	0.0577439	5.71151	0.654633	0.868272	-0.0895011	6.27069	0.396546	0.570168
1391	CNAG_01564	59.7259	59.072	71.2859	68.6442	43.2572	33.788	100.283	105.428	0.0381212	7.23095	0.62046	0.62046	1.22617	7.24104	1.45632e-15	6.92886e-15	-0.715717	6.63452	7.54954e-07	6.33252e-05	0.477923	7.76508	1.91895e-07	1.6596e-06
1392	CNAG_01565	57.3626	53.7818	38.4958	37.4947	51.7859	45.2488	49.7651	45.6553	-0.671089	7.05613	2.89411e-19	2.89411e-19	-0.195784	7.01521	0.135576	0.176757	-0.248774	6.98144	0.0517003	0.201195	0.232109	7.0722	0.00680311	0.022122
1393	CNAG_01566	13.7233	13.0249	8.92857	8.17088	13.3603	11.1677	15.4337	16.9377	-0.222676	4.89176	0.0338317	0.0338317	0.704931	5.25162	6.26335e-07	1.55235e-06	-0.164843	4.66684	0.293854	0.569706	0.768145	5.47652	9.7203e-12	1.46478e-10
1394	CNAG_01567	8.61628	8.96634	8.48502	8.74985	9.65526	12.9112	5.3929	5.02618	0.442667	3.90127	0.00140258	0.00140258	-0.64709	3.66136	0.00115828	0.00207834	0.346514	3.56114	0.103999	0.310215	-0.737637	4.01141	1.23612e-06	9.54088e-06
1395	CNAG_01568	244.053	244.833	186.819	192.943	231.467	224.609	222.443	211.329	-0.835623	8.60251	6.56719e-16	6.56719e-16	-0.664684	8.61593	4.03689e-06	9.31239e-06	-0.0496804	8.67732	0.680727	0.885504	0.12704	8.45347	0.158553	0.292487
1396	CNAG_01569	31.2723	30.0161	19.7453	20.4087	28.9768	32.9243	17.2899	18.2493	-0.521263	5.9332	2.76352e-11	2.76352e-11	-0.703732	5.83147	4.99511e-09	1.47731e-08	-0.0276574	5.90848	0.83773	0.973669	-0.204702	5.82433	0.0484155	0.116838
1397	CNAG_01570	1.47468	1.6623	0.590517	0.829614	1.01562	1.19386	0.848698	0.563771	-0.169833	0.949956	0.69735	0.69735	0.102603	0.707255	1	1	-0.428204	0.637945	0.468236	0.738193	-0.151188	1.0477	0.716027	0.845342
1398	CNAG_01571	28.1954	34.3152	48.8591	53.7318	30.5081	35.867	44.9923	39.1358	0.677969	5.89063	9.51133e-12	9.51133e-12	0.281091	5.6994	0.0321821	0.0471588	0.0576095	5.25925	0.711295	0.905806	-0.333203	6.26821	0.00236975	0.0089664
1399	CNAG_01572	16.5382	16.1548	17.7044	18.1194	19.0446	17.9479	20.4152	20.7066	0.377282	5.71388	6.41882e-06	6.41882e-06	0.343009	5.83239	0.00284025	0.0048489	0.148333	5.31336	0.260077	0.532389	0.119544	6.19456	0.241259	0.399623
1400	CNAG_01573	9.07033	7.75755	20.7305	21.0944	7.70497	7.91647	23.9567	23.4924	1.69916	5.59273	2.40392e-68	2.40392e-68	1.91424	5.60918	2.68641e-51	7.99265e-50	-0.130611	4.13617	0.457393	0.731702	0.0896753	6.45194	0.367656	0.541032
1401	CNAG_01574	101.846	101.846	25.7931	20.7359	98.7547	94.8566	21.7727	26.4986	-2.2121	7.45932	5.0679e-87	5.0679e-87	-2.17254	7.39759	1.12449e-48	2.84679e-47	-0.0766193	7.90134	0.527839	0.781855	-0.0311553	6.23597	0.817069	0.920719
1402	CNAG_01575	65.5395	65.2273	80.7593	81.005	67.1603	76.6228	70.5679	66.033	0.0985137	8.38996	0.331496	0.331496	-0.352994	8.32769	0.0173727	0.0264426	0.159924	8.15687	0.204785	0.463522	-0.285795	8.55914	0.00170751	0.00669351
1403	CNAG_01576	46.0999	50.4588	48.5988	50.5665	53.7318	63.5868	50.2657	42.1044	-0.106306	6.1036	0.173902	0.173902	-0.54836	6.16021	7.91033e-05	0.00016084	0.263063	6.03199	0.0577678	0.213698	-0.172963	6.22565	0.12064	0.238608
1404	CNAG_01577	500.258	456.193	936.186	936.186	445.223	398.7	1156.49	1094.08	0.163294	10.3415	0.147324	0.147324	0.455686	10.4331	0.00234783	0.00405297	-0.0659709	9.95992	0.592777	0.827383	0.23205	10.7986	0.00982759	0.0304223
1405	CNAG_01578	57.6405	57.1817	46.7121	51.4868	58.5632	59.8124	48.3951	46.4262	-0.372899	6.5212	5.68711e-07	5.68711e-07	-0.549255	6.51224	2.25026e-06	5.31061e-06	0.0680338	6.47454	0.570282	0.811425	-0.102621	6.53868	0.325603	0.496136
1406	CNAG_01579	13.48	14.8799	13.574	14.821	14.4024	14.6504	14.0255	11.955	0.347921	6.45714	2.07297e-05	2.07297e-05	0.126724	6.34356	0.298642	0.362916	0.0161384	6.00956	0.907174	1	-0.199098	6.7729	0.0491782	0.118552
1407	CNAG_01580	33.2283	33.7207	36.3092	39.915	31.8667	33.7568	29.0792	30.9572	0.174273	7.1907	0.0283012	0.0283012	-0.144384	6.95286	0.231379	0.288736	-0.0695818	6.79999	0.555371	0.80118	-0.382792	7.35088	7.78016e-05	0.000429203
1408	CNAG_01581	11.5635	15.0942	18.0384	22.3454	6.3162	19.5285	17.5208	25.3058	0.908387	0.859226	0.0385151	0.0385151	0.907687	0.855084	0.0484267	0.0689039	-0.00447715	0.142561	1	1	0.000239636	1.37346	1	1
1409	CNAG_01582	13.6815	11.1466	9.98091	13.3522	10.4604	12.8006	12.5748	14.3242	0.316575	1.97417	0.297016	0.297016	0.56985	1.98664	0.0560223	0.0786662	-0.146909	1.48622	0.764285	0.935469	0.111708	2.39363	0.730292	0.855187
1410	CNAG_01583	99.4668	95.5384	99.3093	105.911	91.2314	84.7041	99.7378	97.3589	-0.178369	6.79699	0.0122939	0.0122939	-0.145701	6.68613	0.222804	0.278936	-0.124239	6.56251	0.303046	0.579457	-0.0859601	6.92375	0.344555	0.51687
1411	CNAG_01584	39.0749	44.8474	21.189	16.6724	57.1605	62.9444	9.7137	9.23198	-1.12487	5.47255	4.82741e-23	4.82741e-23	-2.63644	5.66679	1.47528e-87	2.63357e-85	0.535129	5.99406	5.74033e-05	0.00142124	-0.970455	4.69895	1.61244e-11	2.36333e-10
1412	CNAG_01585	113.741	134.163	70.684	64.4118	154.086	202.051	21.5854	24.467	-1.1171	5.61004	1.57033e-26	1.57033e-26	-3.25859	5.84876	2.59945e-74	2.58534e-72	0.657192	6.20008	5.13922e-05	0.00133758	-1.47841	4.68672	2.16759e-28	1.04074e-26
1413	CNAG_01586	1046.18	947.939	1120.23	1062.21	944.443	835.545	1219.92	1167.76	-0.749004	10.1201	1.0182e-10	1.0182e-10	-0.632917	10.1093	2.83437e-05	6.02163e-05	-0.0520296	10.158	0.678121	0.88294	0.0698664	9.99217	0.450347	0.622952
1414	CNAG_01587	68.9305	72.9082	77.9674	79.799	63.6608	69.0306	87.6626	80.7593	-0.0378612	6.96472	0.615068	0.615068	0.0602266	6.93625	0.622004	0.689773	-0.0751917	6.6835	0.539997	0.78947	0.0288172	7.21809	0.747438	0.867753
1415	CNAG_01588	562.238	656.639	873.164	952.488	750.517	873.164	682.927	705.213	-0.195597	9.1132	0.106761	0.106761	-1.20949	9.30413	1.24966e-14	5.59854e-14	0.583382	9.26537	3.35665e-05	0.000951787	-0.424493	9.07396	1.95222e-06	1.45518e-05
1416	CNAG_01590	136.111	142.898	167.664	154.403	124.66	96.8654	198.765	178.435	-0.16945	5.72042	0.05386	0.05386	0.336255	5.62496	0.0166101	0.0253817	-0.365291	5.37534	0.01588	0.0922841	0.14627	5.97078	0.165041	0.301183
1417	CNAG_01591	6.50536	6.37992	11.7414	9.92458	6.24664	5.17456	12.613	12.1234	1.28287	5.33053	8.94328e-30	8.94328e-30	1.55652	5.32093	7.9644e-31	8.67733e-30	-0.195121	4.15609	0.247537	0.518302	0.0843302	6.08393	0.462843	0.634564
1418	CNAG_01592	1.44458	3.25731	8.80527	9.15049	3.65337	2.82396	11.2569	10.6861	2.58967	2.09879	7.04734e-15	7.04734e-15	2.24492	2.31639	5.02694e-13	2.02415e-12	0.537953	0.36736	0.329918	0.609417	0.200594	3.05392	0.327447	0.497965
1419	CNAG_01593	82.2974	64.2627	83.2471	73.0022	54.5366	41.7898	107.356	108.206	-0.114928	7.0275	0.290419	0.290419	0.941786	6.97242	7.01952e-10	2.2254e-09	-0.664896	6.52824	6.3473e-05	0.00151855	0.397309	7.44022	9.71805e-05	0.000524473
1420	CNAG_01594	40.489	38.0765	62.9735	61.8164	31.9736	33.0724	76.0817	94.5113	0.515962	7.40168	3.22965e-08	3.22965e-08	1.26388	7.51351	1.10203e-15	5.284e-15	-0.370342	6.67693	0.00186182	0.0198499	0.38294	8.09037	0.0006379	0.00279701
1421	CNAG_01595	10.8594	10.2302	9.67695	10.9686	10.5062	7.89826	11.6745	11.1246	0.449369	4.78566	7.83641e-05	7.83641e-05	0.726251	4.71007	3.85235e-06	8.91328e-06	-0.242326	4.14951	0.190523	0.445631	0.0400627	5.24667	0.713803	0.843593
1422	CNAG_01596	64.7982	58.3145	51.2919	48.9418	46.7299	42.1833	67.4727	64.8987	-0.461155	6.0865	4.51688e-08	4.51688e-08	0.371382	5.97514	0.00209464	0.00363936	-0.537449	5.8054	5.62461e-05	0.00141879	0.300519	6.26646	0.00289804	0.0106259
1423	CNAG_01597	69.5464	71.2468	54.274	57.8156	62.7994	62.44	51.2396	48.2342	-0.525787	5.60809	3.52243e-10	3.52243e-10	-0.568246	5.41507	1.81364e-06	4.31382e-06	-0.176929	5.51665	0.164427	0.409128	-0.213615	5.49498	0.047957	0.115889
1424	CNAG_01598	224.609	209.931	213.441	225.805	181.862	148.433	269.01	291.103	-0.392036	7.97698	0.000112114	0.000112114	0.223988	7.89828	0.148392	0.192098	-0.37897	7.72254	0.00489194	0.0414327	0.24238	8.15572	0.00994574	0.0307061
1425	CNAG_01599	29.2778	28.0866	24.1538	25.6916	25.9568	24.4941	29.2676	31.3816	-0.165408	5.12681	0.0918012	0.0918012	0.315895	5.08348	0.0147581	0.0227544	-0.302738	4.80943	0.0340654	0.152549	0.183935	5.4002	0.0835708	0.180409
1426	CNAG_01600	82.8906	77.7814	89.7031	88.2217	65.2039	43.3852	135.127	137.629	-0.115558	7.13357	0.139469	0.139469	1.04247	7.16483	1.00033e-08	2.87544e-08	-0.645625	6.64212	0.000265394	0.00449555	0.517806	7.61586	1.01512e-08	1.05956e-07
1427	CNAG_01601	8.40681	5.98368	4.43858	4.33659	6.85461	8.62467	3.07728	3.76883	-0.176805	3.22217	0.39086	0.39086	-0.629119	3.09551	0.00478569	0.00792718	0.0974624	3.10757	0.701276	0.897974	-0.350296	3.23446	0.0841506	0.181436
1428	CNAG_01602	13.7491	14.7475	13.0926	13.4654	14.6067	14.5675	15.2259	15.2589	0.279557	5.14777	0.00435022	0.00435022	0.327316	5.20343	0.00861023	0.0137519	0.0360527	4.74642	0.804457	0.957788	0.0897155	5.57008	0.383685	0.557316
1429	CNAG_01603	39.1222	31.4278	111.701	108.145	29.9689	26.7186	46.2069	55.1176	1.44906	6.79877	6.84401e-50	6.84401e-50	0.772561	5.89932	7.97667e-09	2.3168e-08	-0.423006	5.41682	0.00668659	0.0511561	-1.09444	7.13161	1.6111e-29	8.3705e-28
1430	CNAG_01604	56.2222	56.5867	34.3955	32.0026	66.8393	69.6641	18.5781	17.2337	-0.831551	5.78469	2.38995e-24	2.38995e-24	-2.00804	5.76048	9.61378e-60	4.08117e-58	0.313296	6.06771	0.0101336	0.0689267	-0.857492	5.22951	8.83444e-17	2.09916e-15
1431	CNAG_01605	12.7077	13.3843	13.0821	14.0142	16.4156	21.4768	7.85549	7.70497	0.447574	4.0185	0.00104421	0.00104421	-1.01391	3.89819	7.00792e-08	1.88593e-07	0.617107	3.82975	0.0016113	0.0179097	-0.838623	4.09437	1.21419e-08	1.24679e-07
1432	CNAG_01606	0	0	0	1.37601	0	0	0	1.32704	2.12816	-1.93089	1	1	2.07756	-1.94164	1	1	0	-2.07412	1	1	-0.0501077	-1.76618	1	1
1433	CNAG_01607	66.1182	69.5899	69.6641	70.7862	69.2104	59.1174	80.8521	79.069	-0.165025	6.1366	0.0307183	0.0307183	0.0463374	6.14385	0.71991	0.780322	-0.0977	5.91005	0.471523	0.741026	0.119501	6.37447	0.235366	0.392672
1434	CNAG_01608	11.8275	9.96895	20.0597	20.1308	8.52076	3.93615	27.7019	30.6773	1.2313	5.17928	6.02402e-32	6.02402e-32	2.51465	5.30755	1.25229e-28	1.21596e-27	-0.876438	3.76959	0.00220703	0.0223984	0.412228	6.09438	0.000129485	0.000679334
1435	CNAG_01609	34.6926	36.6755	19.5517	17.9617	33.7389	35.4061	19.9996	18.0607	-0.87057	6.93728	1.31561e-30	1.31561e-30	-0.801593	6.86942	2.61411e-11	9.24767e-11	-0.0960819	7.01236	0.419879	0.697728	-0.0211711	6.70087	0.836519	0.933573
1436	CNAG_01610	46.7121	45.459	53.6464	54.8045	53.7458	59.5343	30.1308	28.4104	0.113221	7.57213	0.246897	0.246897	-1.094	7.37151	6.01225e-16	2.93942e-15	0.316799	7.41543	0.0114957	0.0740243	-0.884761	7.50766	1.17063e-21	3.82626e-20
1437	CNAG_01611	8.05517	8.67285	14.5106	14.0833	7.62877	10.489	14.0502	13.3892	1.2205	4.77828	5.47314e-28	5.47314e-28	0.979654	4.68863	1.78441e-09	5.44632e-09	0.0984925	3.78579	0.656644	0.868748	-0.136881	5.39555	0.189587	0.334237
1438	CNAG_01612	1.09357	1.13528	1.07353	1.5676	1.74606	1.71853	0.705431	0.810355	1.21596	1.73563	0.000203597	0.000203597	-0.401251	1.54992	0.28056	0.343419	0.842221	1.18222	0.0273105	0.133148	-0.76869	2.03481	0.00809154	0.0257818
1439	CNAG_01613	10.594	10.5777	12.6916	12.5649	11.3054	12.5649	12.0186	12.1578	0.67708	6.27505	6.34106e-19	6.34106e-19	0.396088	6.23957	0.00113011	0.00202989	0.146152	5.69176	0.268113	0.540613	-0.129348	6.74973	0.148614	0.279635
1440	CNAG_01614	60.2457	65.1215	46.9961	46.5109	64.2911	62.033	50.5864	43.7136	-0.570519	6.47341	1.47984e-13	1.47984e-13	-0.632904	6.44693	2.63593e-07	6.78924e-07	-0.00248722	6.47885	0.989552	1	-0.0588663	6.40239	0.587299	0.746946
1441	CNAG_01615	69.8307	67.9101	64.5318	71.1139	85.965	104.206	34.2668	29.1674	-0.215246	5.95799	0.00694056	0.00694056	-1.79547	5.90326	3.00763e-37	4.42687e-36	0.505574	6.07757	0.000189832	0.0034688	-1.06891	5.67237	9.16264e-22	3.03763e-20
1442	CNAG_01616	28.9768	30.3525	29.8962	32.322	26.788	24.8319	34.5941	33.6425	0.101934	7.04815	0.177645	0.177645	0.415918	6.94737	0.000662506	0.00121891	-0.270566	6.60235	0.0268591	0.131902	0.0491258	7.37845	0.616823	0.770558
1443	CNAG_01619	14.7899	12.444	14.1169	13.3728	12.1754	13.3522	16.0884	15.7355	0.38121	4.63912	0.00214401	0.00214401	0.650768	4.63532	2.99345e-06	6.97469e-06	-0.162449	4.08046	0.361831	0.644428	0.112253	5.10992	0.282216	0.446848
1444	CNAG_01620	21.6686	20.1308	17.7733	19.1286	17.2495	15.83	21.9836	24.1502	0.0210589	5.3117	0.849269	0.849269	0.63987	5.25737	7.98696e-07	1.95793e-06	-0.411414	4.84894	0.00427082	0.0374477	0.212825	5.68791	0.0408372	0.101843
1445	CNAG_01621	1066.77	1219.92	328.258	238.613	1219.92	1962.92	198.399	281.471	-2.66529	10.0879	1.9992e-68	1.9992e-68	-3.37857	10.4401	1.05483e-50	3.03459e-49	0.431725	10.8499	0.00719779	0.053825	-0.275204	8.34341	0.0731205	0.161968
1446	CNAG_01622	52.869	66.8839	40.7882	39.1662	76.548	83.5379	40.2215	41.0542	-0.679118	5.99045	5.26875e-10	5.26875e-10	-1.19198	6.25392	1.35816e-23	1.02443e-22	0.442142	6.28342	0.00182258	0.0195514	-0.0645015	5.85776	0.531055	0.697521
1447	CNAG_01623	18.2633	14.8689	25.4344	25.4443	13.4516	10.7733	37.755	35.0314	0.847465	5.1825	4.64733e-15	4.64733e-15	1.7486	5.3026	1.11259e-33	1.39063e-32	-0.521537	4.17215	0.00580416	0.0465139	0.384945	5.97061	0.000119999	0.000635313
1448	CNAG_01624	43.8862	42.9056	60.3331	61.1265	38.8973	32.2136	78.2205	83.9299	0.349497	6.50212	1.7862e-06	1.7862e-06	1.05384	6.56396	1.81955e-14	8.043e-14	-0.374746	5.87128	0.00773959	0.0567922	0.335047	7.09199	0.000107303	0.000573768
1449	CNAG_01625	24.4408	24.9287	23.7973	22.0454	19.8941	19.5903	31.7659	29.5013	0.0204008	5.11432	0.855826	0.855826	0.709527	5.10663	3.17123e-08	8.77856e-08	-0.410843	4.65268	0.00385178	0.034468	0.283893	5.52836	0.00845963	0.0267376
1450	CNAG_01626	33.1331	34.9235	26.0273	23.2758	33.2088	34.6727	20.6634	23.3468	-0.412442	6.50626	1.73719e-07	1.73719e-07	-0.590386	6.37459	1.05242e-06	2.54673e-06	-0.0552052	6.4161	0.650286	0.864591	-0.22746	6.44325	0.0367194	0.0935384
1451	CNAG_01627	40.6266	44.6548	17.2567	13.1341	58.5259	54.6277	23.055	25.2015	-1.46309	5.22287	2.13807e-38	2.13807e-38	-1.34171	5.67443	4.90067e-28	4.59199e-27	0.396031	5.77707	0.00188908	0.0201098	0.523284	4.91607	0.000103718	0.000556307
1452	CNAG_01628	3001.03	2773.4	3031.21	2884.01	2773.4	2187.38	3031.21	3031.21	-0.63177	10.657	3.6993e-08	3.6993e-08	-0.280943	10.5239	0.0868132	0.117655	-0.277661	10.5429	0.0473374	0.191051	0.0789135	10.6054	0.387703	0.56198
1453	CNAG_01629	63.3521	54.2114	79.2099	110.824	39.795	38.5959	133.337	120.719	0.482071	4.79033	0.000833635	0.000833635	1.50199	4.80514	7.97258e-26	6.71162e-25	-0.681482	3.95295	0.000100606	0.0021888	0.343343	5.42511	0.00881786	0.0276656
1454	CNAG_01630	33.0797	31.3276	19.8575	20.9391	29.8962	27.4758	25.0294	24.4481	-0.605872	6.0477	1.09962e-13	1.09962e-13	-0.170618	5.97957	0.148559	0.192279	-0.267165	5.94558	0.037542	0.164167	0.173533	6.07818	0.0975787	0.202934
1455	CNAG_01631	15.7755	15.6534	19.8289	20.7142	15.861	13.2794	23.8693	25.6759	0.609468	5.38754	2.02958e-11	2.02958e-11	0.984381	5.41973	7.01986e-13	2.78157e-12	-0.202066	4.67132	0.194236	0.450036	0.178326	5.98443	0.0795208	0.172982
1456	CNAG_01632	36.937	40.7653	26.8795	28.1654	44.4999	49.2777	21.0738	21.7727	-0.496649	5.98693	8.95942e-10	8.95942e-10	-1.16433	6.00936	5.57915e-22	3.87259e-21	0.272757	6.10692	0.0339658	0.152463	-0.389118	5.80856	0.000205681	0.00102265
1457	CNAG_01633	19.9409	19.286	15.9418	17.1703	18.471	19.1911	17.4174	19.2314	-0.00289571	5.42994	0.981911	0.981911	0.172393	5.42411	0.166468	0.213553	-0.0964498	5.12179	0.472798	0.742526	0.0843714	5.72784	0.444584	0.61761
1458	CNAG_01634	51.2919	50.6896	58.0389	54.0165	38.4958	29.4652	69.6641	76.1497	0.0100732	7.09114	0.898479	0.898479	0.952303	6.98818	1.28991e-09	3.98596e-09	-0.656619	6.53201	1.3886e-05	0.000483372	0.291253	7.50606	0.00289742	0.0106259
1459	CNAG_01635	47.3339	47.0431	13.2023	12.9277	48.8126	67.1603	10.4058	13.7586	-1.76787	5.85934	1.44828e-102	1.44828e-102	-2.2559	6.07765	3.59877e-35	4.78141e-34	0.303192	6.43235	0.0523126	0.202558	-0.179566	4.9467	0.195298	0.341196
1460	CNAG_01636	68.0668	80.0786	72.0532	85.9009	73.7303	70.2445	99.9968	90.8103	-0.118035	5.95523	0.243509	0.243509	0.138063	6.0358	0.24523	0.304113	-0.050051	5.72884	0.717863	0.910174	0.211978	6.26565	0.0580655	0.134976
1461	CNAG_01637	81.6484	81.8848	84.1886	80.8521	78.4047	84.2585	86.8614	81.7201	-0.17975	7.10659	0.0164588	0.0164588	-0.232802	7.10439	0.0580763	0.0813928	0.0255902	6.94551	0.833921	0.972163	-0.021573	7.26358	0.814677	0.919127
1462	CNAG_01638	49.5628	50.116	61.1882	66.9914	47.1564	38.1242	87.7466	75.5077	0.223256	5.74917	0.00771641	0.00771641	0.751711	5.78525	1.83282e-07	4.78265e-07	-0.275965	5.23332	0.0687201	0.238898	0.258423	6.24027	0.0194612	0.0544296
1463	CNAG_01639	91.3335	82.1031	137.497	130.161	69.7129	45.6966	188.219	187.11	0.330253	8.24291	0.00218709	0.00218709	1.33049	8.25447	6.36796e-11	2.19365e-10	-0.625823	7.52259	0.00076153	0.0100986	0.380015	8.85534	4.13926e-05	0.000243392
1464	CNAG_01640	16.8239	16.9377	13.6975	14.132	17.7733	19.9641	14.6747	14.3176	0.0237546	7.18377	0.756042	0.756042	-0.153452	7.23908	0.237684	0.296021	0.14785	6.98302	0.231606	0.497746	-0.0236815	7.44069	0.807547	0.913277
1465	CNAG_01641	73.8582	62.4986	82.3238	73.711	50.9368	37.4947	110.519	115.805	-0.00753661	8.07187	0.949941	0.949941	1.14313	8.08546	4.27254e-10	1.37763e-09	-0.673341	7.51417	5.79373e-05	0.00142124	0.482921	8.58686	4.9252e-07	4.0627e-06
1466	CNAG_01642	28.4584	28.24	24.2748	25.7669	27.4461	27.2788	27.0575	28.7674	-0.0839008	6.66048	0.250333	0.250333	0.0583713	6.64486	0.621838	0.689773	-0.0849779	6.39812	0.477293	0.74689	0.0628421	6.9088	0.495619	0.666177
1467	CNAG_01643	52.2589	52.8128	64.8402	61.4561	52.0814	50.1843	64.2911	62.4645	0.095055	5.13256	0.341252	0.341252	0.0930609	5.03168	0.469836	0.539413	-0.0949863	4.77193	0.507367	0.770065	-0.0914284	5.38623	0.388096	0.562198
1468	CNAG_01644	89.5291	99.2439	62.7994	66.14	97.8942	87.8884	77.9133	78.7875	-0.774649	6.51728	1.90045e-23	1.90045e-23	-0.542146	6.5843	8.12656e-06	1.82448e-05	-0.0300057	6.59197	0.815164	0.962057	0.208365	6.46257	0.0359309	0.0917649
1469	CNAG_01645	1.15486	1.45699	2.80238	3.76883	1.2215	1.14885	2.47573	2.61841	2.19375	2.10705	3.43821e-12	3.43821e-12	1.83184	1.77019	3.15224e-07	8.04762e-07	-0.0526438	0.399367	1	1	-0.409178	2.7276	0.0848159	0.182644
1470	CNAG_01646	23.5642	25.285	25.1591	27.8086	24.5395	26.5817	28.8311	26.5645	0.225005	5.25853	0.0183379	0.0183379	0.172132	5.24416	0.173572	0.221928	0.0220673	4.88205	0.899445	1	-0.0249612	5.60094	0.826111	0.927927
1471	CNAG_01647	99.7378	104.147	101.436	98.5057	108.7	105.229	95.6356	88.9042	-0.315343	6.68733	1.80888e-05	1.80888e-05	-0.541644	6.65062	3.65358e-06	8.47028e-06	0.0637646	6.61121	0.594388	0.828288	-0.156664	6.70903	0.101032	0.208041
1472	CNAG_01648	1234.67	1519.91	656.639	676.894	1548.49	1510.03	1269.13	1281.84	-1.82964	9.18295	5.63939e-48	5.63939e-48	-1.11094	9.52022	1.53001e-13	6.38224e-13	0.143971	9.64272	0.281239	0.556246	0.868663	8.76042	6.94325e-21	2.17743e-19
1473	CNAG_01649	20.9819	20.8452	19.9282	19.9916	22.9123	22.3944	19.6085	20.8882	0.10863	6.48282	0.136587	0.136587	-0.0207711	6.50022	0.865803	0.913706	0.0902295	6.20682	0.456238	0.730933	-0.0336538	6.77372	0.721574	0.849444
1474	CNAG_01650	39.3377	38.5476	29.1953	31.413	36.3994	33.2376	40.6266	37.6135	-0.392711	6.41715	1.52472e-07	1.52472e-07	0.111059	6.40404	0.368788	0.436725	-0.259954	6.22218	0.0359525	0.159023	0.249418	6.60482	0.0135938	0.0402417
1475	CNAG_01651	3.72033	4.38406	4.99501	4.46397	4.09204	4.26845	4.99501	3.87837	0.878727	3.72922	5.69632e-08	5.69632e-08	0.686165	3.65915	0.000354168	0.000671126	0.0708034	2.96174	0.792261	0.951436	-0.115868	4.2443	0.476999	0.648733
1476	CNAG_01652	25.1876	24.5312	20.3973	22.8058	25.2463	27.6171	21.7434	23.7364	-0.0619672	5.62112	0.481136	0.481136	-0.141745	5.66525	0.238407	0.296857	0.0878032	5.43503	0.509378	0.771564	0.0136002	5.85557	0.909616	0.981365
1477	CNAG_01653	1.64959	2.59968	7.52827	5.19529	1.24357	2.71346	6.04454	5.13035	2.32694	2.52575	6.50188e-14	6.50188e-14	2.12402	2.33214	1.85633e-11	6.64119e-11	-0.0235759	0.688587	1	1	-0.2207	3.25789	0.332083	0.502938
1478	CNAG_01654	16.0085	14.4924	27.3875	27.7561	14.7423	14.7679	32.6116	35.973	1.0977	5.46045	8.39404e-32	8.39404e-32	1.38335	5.5672	2.25007e-27	2.04771e-26	-0.0800517	4.47401	0.620786	0.847766	0.210935	6.2325	0.0431185	0.1063
1479	CNAG_01655	85.0517	86.181	101.964	98.9965	96.2346	97.6683	102.64	101.754	-0.0522458	8.02462	0.604121	0.604121	-0.254784	8.12034	0.071834	0.098953	0.196514	7.88819	0.10338	0.308897	-0.000212946	8.25601	1	1
1480	CNAG_01656	12.7002	13.5533	12.3591	10.6778	9.15049	8.60679	9.47728	9.11393	0.210381	4.30909	0.0992926	0.0992926	0.505133	3.823	0.00300908	0.00511581	-0.667352	3.64162	0.000243085	0.00418901	-0.367028	4.48196	0.00613652	0.0203441
1481	CNAG_01657	219.556	220.944	257.933	262.439	213.441	181.089	226.708	220.499	-0.209808	8.71281	0.0411781	0.0411781	-0.424208	8.50049	0.0055557	0.00911806	-0.112599	8.49575	0.38958	0.670521	-0.321232	8.71122	0.000388945	0.00179327
1482	CNAG_01658	12.2868	11.974	16.1325	15.9605	13.219	13.4043	19.958	20.3206	0.771672	5.69415	6.31742e-20	6.31742e-20	0.87148	5.86042	7.24096e-14	3.07951e-13	0.116215	5.02975	0.392415	0.672962	0.221548	6.37386	0.0275476	0.0729782
1483	CNAG_01659	20.4629	22.0884	14.1367	14.3538	20.867	20.8406	13.513	11.338	-0.361169	5.09644	0.000177846	0.000177846	-0.550444	4.93193	3.18753e-05	6.71657e-05	-0.0796562	4.97898	0.572958	0.813314	-0.263007	5.05196	0.0196413	0.0548726
1484	CNAG_01660	74.6676	72.6749	61.5808	64.4422	68.2574	62.3545	71.0505	71.4242	-0.427388	6.08865	1.46328e-08	1.46328e-08	-0.13406	6.04676	0.258325	0.318706	-0.180255	5.94795	0.152245	0.389679	0.118688	6.18963	0.246163	0.406207
1485	CNAG_01663	11.7587	9.04463	10.1911	11.2393	7.52138	8.05517	11.4822	13.9261	0.515402	4.40796	0.000268659	0.000268659	1.12914	4.35891	1.60534e-11	5.76994e-11	-0.453554	3.63972	0.024233	0.12301	0.164891	4.95415	0.206962	0.357359
1486	CNAG_01664	74.1024	69.6641	90.1212	84.3914	69.9643	62.1214	117.896	113.48	0.0433183	6.49356	0.578464	0.578464	0.53416	6.63324	1.2965e-05	2.85188e-05	-0.131287	6.14308	0.304657	0.58137	0.365173	6.96501	5.73222e-05	0.000327381
1487	CNAG_01665	2.38103	3.29255	19.1372	15.2907	2.93923	1.95517	28.7674	27.3388	3.16727	3.55628	1.94917e-42	1.94917e-42	3.90823	3.99791	3.49922e-64	1.88849e-62	-0.204044	0.894688	0.69929	0.896585	0.542799	4.80407	1.46193e-05	9.41534e-05
1488	CNAG_01666	234.901	227.339	273.363	295.061	221.259	179.414	289.788	301.351	-0.147985	6.06976	0.0552882	0.0552882	-0.0109424	5.97446	0.945071	0.980856	-0.162214	5.80415	0.254367	0.524402	-0.0196201	6.24553	0.854603	0.94467
1489	CNAG_01667	24.8319	21.106	14.2903	15.915	22.9005	19.0042	20.7243	22.3289	-0.41009	5.45065	0.000226366	0.000226366	0.189976	5.52697	0.16286	0.209268	-0.227512	5.28407	0.154352	0.392478	0.377657	5.70501	0.000637986	0.00279701
1490	CNAG_01668	18.2493	18.1114	18.4667	16.7831	20.1308	16.2005	18.0607	18.2817	0.189865	4.03444	0.152584	0.152584	0.208981	4.02397	0.226767	0.283489	-0.0153405	3.65971	0.970783	1	0.0093743	4.37358	0.975016	1
1491	CNAG_01669	39.1788	44.5617	35.4061	33.8844	45.0668	44.5361	37.6721	35.248	-0.324835	5.90024	0.000288942	0.000288942	-0.413538	5.92519	0.000271225	0.000521622	0.065383	5.83291	0.622893	0.849304	-0.0172497	5.98757	0.871955	0.955198
1492	CNAG_01670	20.1048	21.0554	16.7508	18.7423	25.6206	28.0117	16.4465	17.9047	-0.0122356	4.14501	0.937603	0.937603	-0.521802	4.30185	0.000530439	0.000986093	0.4153	4.10958	0.0114109	0.0739001	-0.0884898	4.35099	0.536578	0.702572
1493	CNAG_01671	1.25311	2.80238	1.54249	1.16337	1.86152	2.73781	0.84572	0.697062	0.286882	1.73748	0.442254	0.442254	-0.844381	1.44153	0.0219119	0.0329128	0.287941	1.47451	0.552077	0.798358	-0.837401	1.74665	0.00778173	0.0249316
1494	CNAG_01672	0.485883	0.794734	0.524623	0.10389	0.480866	0.767729	0.245645	0.081677	0.296328	-1.08823	1	1	-0.626393	-1.30148	0.689302	0.751928	0.101453	-1.26268	1	1	-0.823771	-1.07772	0.728558	0.853766
1495	CNAG_01673	22.8337	21.443	24.1953	24.8012	18.3808	16.4156	29.2035	31.3362	0.305084	6.15039	0.000119859	0.000119859	0.92698	6.08582	1.06144e-13	4.47865e-13	-0.443797	5.51504	0.00106278	0.0130603	0.183421	6.63754	0.064883	0.147302
1496	CNAG_01674	3.11934	3.36179	1.74606	0.999843	2.45716	4.22156	1.33329	1.24019	-0.477075	1.76161	0.120247	0.120247	-0.701544	1.71906	0.0357151	0.0519642	0.0681695	1.7879	0.872545	0.990618	-0.150944	1.72646	0.653889	0.797968
1497	CNAG_01675	29.7252	28.0643	20.4865	23.7248	35.3591	37.112	19.2167	17.0794	-0.322642	5.56889	0.00078444	0.00078444	-0.94555	5.61845	2.52741e-15	1.18251e-14	0.307829	5.62975	0.016162	0.0934548	-0.309614	5.5212	0.00801207	0.025552
1498	CNAG_01676	53.7318	53.5524	57.3004	60.4806	44.6548	29.2778	75.7533	79.1631	-0.018427	6.70248	0.801985	0.801985	0.912771	6.61703	8.72634e-07	2.13243e-06	-0.630022	6.16906	0.000776723	0.0101876	0.306732	7.1123	0.000299449	0.00142499
1499	CNAG_01677	66.215	63.6608	78.03	78.7875	67.9897	68.6677	80.1644	83.3617	0.0432942	6.11441	0.582658	0.582658	-0.000617518	6.13941	1	1	0.0527178	5.85424	0.676109	0.881309	0.0142437	6.39864	0.895446	0.971158
1500	CNAG_01678	28.9915	26.9187	48.3247	50.1843	25.7931	25.6571	56.9238	59.1996	0.77886	6.86924	1.56776e-25	1.56776e-25	1.12046	6.8969	1.91435e-20	1.22723e-19	-0.189745	6.05888	0.129236	0.35409	0.157177	7.52933	0.0911101	0.192545
1501	CNAG_01679	110.338	95.8519	116.992	115.967	89.334	77.483	165.509	152.024	-0.117367	7.10147	0.166693	0.166693	0.557301	7.14998	2.89131e-05	6.13512e-05	-0.317038	6.74732	0.0176493	0.0993325	0.363102	7.4938	9.94946e-05	0.000534889
1502	CNAG_01680	16.8579	17.7154	15.9195	13.5059	17.0794	14.8043	17.7462	18.6523	0.0651367	5.21475	0.540559	0.540559	0.438899	5.25694	0.000986343	0.00178454	-0.165833	4.8373	0.268265	0.540613	0.213723	5.61091	0.0552695	0.129935
1503	CNAG_01681	76.5043	74.2444	58.9878	56.6339	66.0833	56.5054	82.8906	86.2763	-0.552918	7.06575	2.51902e-14	2.51902e-14	0.224226	7.12987	0.0930121	0.125543	-0.309982	6.91487	0.0159095	0.0923788	0.472717	7.28591	1.366e-07	1.20687e-06
1504	CNAG_01682	332.236	340.789	345.905	325.946	332.965	328.751	312.69	329.592	-0.602373	9.27886	2.71786e-08	2.71786e-08	-0.705431	9.28558	1.97131e-06	4.67606e-06	0.0496314	9.31216	0.681797	0.886234	-0.0475713	9.18312	0.602896	0.758789
1505	CNAG_01683	494.355	481.377	758.934	824.328	440.861	406.741	661.283	665.537	-0.0478016	9.9455	0.66197	0.66197	-0.274531	9.76689	0.0645007	0.0895957	-0.0671547	9.67168	0.577431	0.816259	-0.288395	10.0422	0.00142384	0.0056872
1506	CNAG_01686	134.94	143.843	276.287	270.292	171.006	222.754	122.049	110.099	0.589358	7.94652	8.78465e-09	8.78465e-09	-1.21299	7.73261	6.49153e-13	2.58252e-12	0.61071	7.68874	4.3195e-05	0.0011611	-1.1856	7.98774	3.23583e-36	2.20861e-34
1507	CNAG_01687	34.6025	31.899	43.5213	48.3247	24.0553	20.8452	61.5175	67.0207	0.446738	6.25121	3.02541e-08	3.02541e-08	1.46234	6.27104	1.32428e-27	1.21632e-26	-0.653794	5.44846	2.73299e-06	0.000154691	0.367129	6.89725	0.000193045	0.000968285
1508	CNAG_01688	102.757	98.5775	116.376	121.957	89.7031	67.9101	142.417	133.907	-0.0337862	7.93978	0.735389	0.735389	0.447234	7.86219	0.00832528	0.0133273	-0.334163	7.53559	0.0271458	0.132604	0.152436	8.25883	0.0874706	0.18703
1509	CNAG_01689	4.79385	4.87147	2.72808	3.83479	3.08324	5.54319	3.26566	3.18057	0.0638142	1.63436	0.920358	0.920358	0.208664	1.54126	0.630491	0.697407	-0.183268	1.27991	0.750871	0.92984	-0.0330877	1.88469	1	1
1510	CNAG_01690	16.1795	20.5682	13.8256	13.8131	22.3454	32.7301	11.4523	10.6407	-0.125233	4.71837	0.344228	0.344228	-1.14466	4.92954	6.17528e-10	1.96491e-09	0.64663	4.8782	0.00157701	0.0177083	-0.366401	4.7454	0.00190793	0.00739589
1511	CNAG_01691	87.5772	92.2399	39.3919	39.9652	97.093	107.982	24.6573	29.3433	-1.30011	6.82642	3.59998e-72	3.59998e-72	-2.11052	6.85496	9.59169e-56	3.35564e-54	0.219435	7.20832	0.0752376	0.252345	-0.585329	6.05503	2.37104e-07	2.02542e-06
1512	CNAG_01692	56.0253	52.841	71.0505	70.9863	59.5343	72.939	63.535	54.3403	0.203304	6.25295	0.00802335	0.00802335	-0.42795	6.2325	0.00172798	0.00304193	0.299626	6.03549	0.0304095	0.141926	-0.326027	6.44846	0.00212281	0.0081472
1513	CNAG_01693	56.3792	50.8653	58.8986	58.8986	50.6355	42.9056	77.9674	82.6504	-0.0169311	5.47525	0.880239	0.880239	0.588441	5.57548	8.53931e-06	1.91406e-05	-0.241547	5.10665	0.103443	0.308954	0.369161	5.92009	0.000296756	0.00141508
1514	CNAG_01694	7.34405	6.57226	8.27079	7.92698	6.44666	6.91451	10.3298	10.1588	0.745793	5.3894	2.14185e-14	2.14185e-14	1.07358	5.49979	3.54871e-18	1.98602e-17	-0.0952495	4.63488	0.548079	0.794942	0.237754	6.06547	0.0231342	0.0629879
1515	CNAG_01695	5.08622	5.07209	3.85003	3.59725	4.66746	5.30064	4.18593	4.18593	0.156849	2.8118	0.480226	0.480226	0.342583	2.8662	0.139606	0.181535	-0.0515469	2.44553	0.893377	1	0.139639	3.19591	0.508016	0.67703
1516	CNAG_01696	270.292	274.861	109.09	95.5384	260.51	250.357	133.18	135.048	-1.7935	8.43642	3.06937e-57	3.06937e-57	-1.41649	8.47058	2.64153e-22	1.87465e-21	-0.0624682	8.78781	0.602903	0.834973	0.32056	7.71708	0.000867881	0.00367306
1517	CNAG_01697	34.1254	38.0581	68.0668	67.7974	36.1658	34.2668	46.2934	45.5947	0.813089	6.32837	1.1163e-23	1.1163e-23	0.306472	5.92162	0.00822823	0.0131871	-0.0879472	5.54048	0.516001	0.774795	-0.58855	6.64961	4.95909e-10	6.12148e-09
1518	CNAG_01698	4.16071	3.38671	8.63061	9.04463	3.5906	3.60153	13.241	12.6509	1.86653	3.81201	5.54841e-30	5.54841e-30	2.35133	4.14553	4.21271e-39	6.91718e-38	-0.0390349	2.26223	0.942832	1	0.451198	4.85609	6.66648e-05	0.000375198
1519	CNAG_01699	12.4373	10.8594	11.7174	12.7144	12.1858	13.5397	11.1246	10.083	0.511776	4.703	8.20972e-06	8.20972e-06	0.091563	4.59896	0.523034	0.592091	0.152505	4.21837	0.356473	0.638478	-0.262385	5.0411	0.0181108	0.0511927
1520	CNAG_01701	61.8562	65.987	72.8345	74.9348	65.5395	60.0094	76.6883	73.7965	0.00888387	6.21769	0.920379	0.920379	0.0228881	6.17535	0.854946	0.903755	-0.0456366	5.92711	0.726128	0.915066	-0.0257986	6.46595	0.800611	0.907941
1521	CNAG_01702	17.0183	15.906	18.7752	18.9248	13.9774	12.4196	22.1329	25.5273	0.430996	4.10664	0.000944398	0.000944398	1.07304	4.13167	2.69875e-10	8.85842e-10	-0.394159	3.41647	0.0414281	0.174801	0.253147	4.66638	0.0451091	0.110348
1522	CNAG_01703	3.16766	3.35565	8.283	8.10662	2.79304	3.69525	8.85578	8.28865	1.95576	3.66788	3.41918e-30	3.41918e-30	1.94552	3.62979	1.01037e-21	6.89625e-21	-0.012102	2.06307	1	1	-0.0168461	4.47289	0.903501	0.97719
1523	CNAG_01704	114.601	112.8	110.407	109.513	111.585	107.302	154.086	174.774	-0.353139	8.27276	0.000483109	0.000483109	0.196155	8.48431	0.190781	0.242111	-0.0552146	8.14986	0.647886	0.86406	0.499665	8.61731	5.61018e-07	4.59378e-06
1524	CNAG_01706	1.36333	1.16187	1.27296	2.31827	1.83428	1.65962	1.44762	1.36333	1.42858	1.22414	0.000637687	0.000637687	0.37553	1.11667	0.403524	0.471761	0.638919	0.444016	0.270297	0.54309	-0.407493	1.69278	0.237581	0.395325
1525	CNAG_01707	14.3093	13.193	16.1548	16.2774	14.1681	14.821	17.2567	16.2774	0.570452	6.02115	2.76427e-12	2.76427e-12	0.465133	6.01066	5.41868e-05	0.000112076	0.0640952	5.46113	0.630815	0.854091	-0.0358174	6.50003	0.730226	0.855187
1526	CNAG_01708	13.2794	14.1631	12.6407	13.518	12.5615	10.5516	15.6534	15.8066	0.282189	5.60693	0.000964635	0.000964635	0.757199	5.55056	4.25083e-09	1.26634e-08	-0.339914	5.02887	0.0192579	0.105903	0.140963	6.0594	0.1827	0.325608
1527	CNAG_01709	179.316	184.11	172.484	161.722	179.414	167.881	216.059	234.901	-0.549273	8.3304	1.82173e-07	1.82173e-07	-0.198499	8.45649	0.173602	0.221928	-0.0264134	8.30611	0.829976	0.970319	0.330245	8.46636	0.000508538	0.00228151
1528	CNAG_01710	1.3453	1.86379	3.25023	2.78077	1.97433	1.21009	3.91564	2.91103	1.7605	2.23526	8.9334e-10	8.9334e-10	1.74521	2.32655	9.19984e-09	2.65324e-08	0.114553	0.899097	0.897708	1	0.105224	3.03137	0.645587	0.791895
1529	CNAG_01711	118.263	117.034	79.2765	77.5691	125.243	129.85	62.2	59.6808	-0.84276	7.81428	2.92639e-17	2.92639e-17	-1.41697	7.79352	9.35644e-23	6.82805e-22	0.162466	8.00324	0.181813	0.432304	-0.405957	7.41065	2.04902e-05	0.000127508
1530	CNAG_01712	19.1372	19.8765	18.7517	19.5999	18.1281	13.9867	27.09	27.8162	0.186814	5.74663	0.02216	0.02216	0.936214	5.82754	8.46128e-11	2.88904e-10	-0.373294	5.20865	0.0190515	0.104892	0.381939	6.29058	0.00019129	0.000960173
1531	CNAG_01713	163.824	153.54	179.316	175.397	180.339	205.375	171.006	200.498	-0.21359	6.90502	0.00496523	0.00496523	-0.622406	7.08701	6.51236e-06	1.47348e-05	0.363569	6.94014	0.00517969	0.0429809	-0.0398559	7.03591	0.672604	0.813386
1532	CNAG_01714	4.12477	7.85549	0.980183	0.713435	7.32349	10.3076	0.899225	1.78361	-2.10506	1.72215	1.94997e-08	1.94997e-08	-2.14155	2.27212	2.16697e-11	7.7208e-11	0.58719	2.57985	0.0791517	0.259686	0.55799	1.08572	0.204043	0.35337
1533	CNAG_01715	38.1242	40.6962	44.2981	48.3951	28.0197	23.6679	67.3957	75.2958	0.162709	7.46053	0.0903891	0.0903891	1.36772	7.52064	1.26107e-17	6.85368e-17	-0.699455	6.80416	2.25008e-07	2.65509e-05	0.510983	8.07269	3.26367e-07	2.74395e-06
1534	CNAG_01716	15.4864	14.3013	20.8541	20.5434	12.8462	12.6509	21.2757	21.6607	0.734355	5.6873	1.59435e-17	1.59435e-17	1.02926	5.56075	1.99985e-17	1.07513e-16	-0.312455	4.84272	0.0264033	0.130813	-0.0121856	6.23322	0.912259	0.982541
1535	CNAG_01717	8.35105	9.7347	13.4196	14.9549	8.95976	11.1998	19.2376	19.7373	1.05946	4.66846	4.8942e-20	4.8942e-20	1.3042	4.91027	1.55906e-18	8.98523e-18	0.0876678	3.78548	0.662693	0.873053	0.338073	5.48559	0.00178836	0.00697511
1536	CNAG_01718	10.4017	8.77989	9.88269	11.5557	11.3149	12.0464	10.0322	13.6975	0.645978	4.23893	5.19232e-06	5.19232e-06	0.388665	4.37537	0.0276016	0.0409117	0.312692	3.75163	0.0909682	0.28528	0.060688	4.77452	0.697897	0.831552
1537	CNAG_01719	0.445112	1.10746	1.23784	0.867364	0.932005	0.775257	1.54998	1.16337	1.53815	1.43169	6.27808e-05	6.27808e-05	1.54626	1.70447	1.4196e-05	3.10991e-05	0.289537	0.395284	0.635238	0.855909	0.304621	2.26252	0.280183	0.444741
1538	CNAG_01720	23.3938	25.1205	15.7513	14.6874	27.3073	29.5197	16.3639	14.4574	-0.500273	5.22976	9.36343e-08	9.36343e-08	-0.770767	5.31357	7.97867e-10	2.51119e-09	0.194287	5.3141	0.143141	0.375348	-0.070403	5.20142	0.507467	0.676558
1539	CNAG_01721	97.5322	105.778	62.7076	62.7076	102.686	110.016	81.9189	83.0931	-0.932058	7.26516	3.18678e-28	3.18678e-28	-0.698884	7.44352	2.56576e-07	6.61587e-07	0.0889227	7.45221	0.484164	0.753071	0.328013	7.17085	8.87969e-05	0.00048245
1540	CNAG_01722	42.7251	45.8621	35.775	36.1284	50.7183	61.8164	27.3875	23.9104	-0.352445	8.67304	0.00100359	0.00100359	-1.24535	8.71701	3.46283e-14	1.50582e-13	0.37632	8.77682	0.00700346	0.0527685	-0.510606	8.51317	1.10716e-07	9.94591e-07
1541	CNAG_01723	22.9005	23.5177	45.2121	47.8711	24.2048	24.0273	48.0765	48.6335	1.03865	6.2159	6.32723e-39	6.32723e-39	0.990053	6.19457	4.67921e-17	2.47355e-16	0.0263014	5.33059	0.855275	0.981741	-0.0165871	6.86451	0.861399	0.948452
1542	CNAG_01725	1.74219	4.52934	5.57557	3.95818	2.22792	1.98357	4.78944	5.01358	1.26119	1.44688	0.000668299	0.000668299	1.88262	1.3572	6.49514e-06	1.47006e-05	-0.597667	0.246436	0.401851	0.681861	0.0281474	2.08115	1	1
1543	CNAG_01726	50.8184	49.2653	102.144	92.1917	41.3783	37.3927	90.2121	95.5384	0.750652	7.93474	5.93023e-13	5.93023e-13	1.0575	7.72904	1.81202e-12	6.99682e-12	-0.400372	7.05384	0.00128343	0.0149669	-0.0877528	8.46765	0.356829	0.528787
1544	CNAG_01727	1642.69	1682.42	1109.21	1120.23	1693.57	1802.21	1094.08	901.01	-1.39945	11.8673	2.42098e-32	2.42098e-32	-1.69966	11.8302	4.92286e-26	4.18473e-25	0.0429886	12.1619	0.731185	0.917374	-0.251178	11.1426	0.0112531	0.0341815
1545	CNAG_01728	47.6508	46.9061	39.1358	33.29	50.116	54.7656	31.3816	28.6916	-0.459289	5.69505	5.61641e-07	5.61641e-07	-0.917527	5.63811	4.1932e-14	1.81323e-13	0.127349	5.72244	0.32121	0.600661	-0.325313	5.56695	0.00382337	0.0135118
1546	CNAG_01729	15.6838	13.3892	20.1048	18.065	11.0028	8.30102	27.4537	29.8791	0.679394	6.16846	2.4946e-13	2.4946e-13	1.83918	6.28238	3.23865e-36	4.44724e-35	-0.703621	5.20228	1.43458e-05	0.000491997	0.461512	6.95515	1.50986e-06	1.14881e-05
1547	CNAG_01730	9.219	10.6513	14.821	15.9669	9.56768	9.05837	17.1873	16.8239	1.05451	4.45552	1.50446e-17	1.50446e-17	1.2364	4.43625	1.88216e-16	9.50917e-16	-0.134915	3.46766	0.498539	0.764644	0.052832	5.11564	0.627916	0.777234
1548	CNAG_01731	6.59728	5.19529	20.6044	18.514	6.34293	5.30648	18.9392	18.8592	2.1563	4.84528	3.02781e-59	3.02781e-59	2.10494	4.74472	5.0966e-43	1.0109e-41	-0.0338722	3.06067	0.923543	1	-0.079751	5.68336	0.446963	0.619995
1549	CNAG_01732	39.6281	39.795	79.3682	86.0799	44.9362	46.5109	52.4601	48.2558	0.877186	7.03574	2.39386e-33	2.39386e-33	-0.0275861	6.67512	0.818879	0.870387	0.176472	6.34393	0.140041	0.370287	-0.722719	7.33354	1.34111e-14	2.71467e-13
1550	CNAG_01733	218.396	200.498	212.517	212.711	195.257	187.296	245.599	235.549	-0.436904	8.6333	3.64457e-05	3.64457e-05	-0.289383	8.62028	0.0448529	0.0641598	-0.075283	8.53657	0.536309	0.786557	0.0779295	8.69836	0.395345	0.568793
1551	CNAG_01734	49.2777	46.2836	48.0866	44.3706	45.5636	46.6375	45.4034	41.0374	-0.144146	7.43604	0.121803	0.121803	-0.249393	7.32105	0.0535461	0.0754174	-0.0618437	7.21356	0.606573	0.837815	-0.161285	7.54308	0.086672	0.185893
1552	CNAG_01735	733.302	830.173	1101.26	1192.31	1007.56	1381.39	835.545	1005.33	-0.217089	8.73197	0.0551993	0.0551993	-1.36615	9.02845	1.51576e-14	6.74725e-14	0.725132	8.981	1.23399e-06	9.04321e-05	-0.41822	8.68435	8.38284e-05	0.000458816
1553	CNAG_01736	29.4265	33.6113	25.3987	28.5131	40.9557	36.0803	33.932	35.8164	-0.170643	4.56506	0.155969	0.155969	-0.204207	4.84775	0.152852	0.197432	0.302648	4.5513	0.0626345	0.225705	0.275122	4.88569	0.0184843	0.0521214
1554	CNAG_01737	497.655	526.273	133.337	94.4352	524.062	591.356	121.536	165.882	-2.63345	8.78814	4.08505e-62	4.08505e-62	-2.68238	9.102	1.58442e-44	3.37332e-43	0.316924	9.48829	0.019325	0.106105	0.27451	7.35413	0.085396	0.183723
1555	CNAG_01738	13.911	14.057	13.9034	13.5533	11.1581	11.1731	19.9715	21.3942	0.282912	5.4874	0.00125575	0.00125575	1.21	5.61017	1.22219e-22	8.85418e-22	-0.467972	4.85418	0.00068706	0.00932519	0.46456	6.11808	1.11935e-05	7.34489e-05
1556	CNAG_01739	20.1173	18.9248	15.7676	13.3603	22.2628	22.5103	15.8589	14.1216	-0.170888	5.35557	0.0981319	0.0981319	-0.399286	5.42717	0.00102404	0.00184696	0.182752	5.27495	0.168953	0.417326	-0.0400551	5.51108	0.746307	0.866976
1557	CNAG_01740	67.2639	64.8745	105.565	104.603	64.9948	61.4202	108.881	103.479	0.420836	6.99145	3.30071e-09	3.30071e-09	0.483002	6.94373	5.92807e-05	0.000122249	-0.0768861	6.45676	0.526491	0.781444	-0.00908406	7.43127	0.928622	0.99285
1558	CNAG_01741	7.0094	7.43401	5.75436	6.52703	8.05517	6.46955	6.72488	5.84095	0.326554	4.01783	0.018274	0.018274	0.275786	3.98849	0.114541	0.152182	0.00808302	3.5741	1	1	-0.0367365	4.3879	0.812575	0.917557
1559	CNAG_01742	3.21194	4.45958	5.70833	4.84933	6.9032	12.7767	2.65726	2.91634	1.08347	2.65122	4.87799e-06	4.87799e-06	-1.32455	2.8082	2.6052e-05	5.5568e-05	1.48086	2.59159	2.62386e-05	0.000797699	-0.920764	2.87942	2.53986e-05	0.000156206
1560	CNAG_01743	58.9498	70.7862	60.4988	65.1215	98.1394	142.055	25.235	28.052	-0.232476	6.08067	0.0124427	0.0124427	-2.41719	6.38416	2.4575e-36	3.41499e-35	0.972299	6.4992	1.70823e-07	2.12369e-05	-1.2065	5.74291	1.86165e-27	8.25531e-26
1561	CNAG_01744	400.083	391.478	304	291.103	410.515	422.972	179.741	166.786	-0.98024	9.17385	5.54989e-20	5.54989e-20	-1.95236	9.0988	1.1016e-36	1.56517e-35	0.188874	9.41978	0.124401	0.346433	-0.777385	8.52721	2.47743e-17	6.0732e-16
1562	CNAG_01745	456.193	457.735	269.424	229.364	464.901	546.77	145.213	142.898	-1.38955	9.2642	8.93544e-31	8.93544e-31	-2.53537	9.35771	9.58068e-49	2.43433e-47	0.33298	9.71516	0.0162741	0.0939472	-0.806663	8.32382	1.82673e-15	3.98674e-14
1563	CNAG_01746	19.0816	18.6815	22.1631	22.2628	20.1785	23.1437	14.6954	12.9808	0.431975	5.56307	3.98363e-07	3.98363e-07	-0.432213	5.28902	0.00101483	0.00183226	0.188064	5.15005	0.17405	0.424067	-0.670508	5.70667	9.58043e-10	1.14603e-08
1564	CNAG_01749	14.057	10.1673	32.9528	29.0495	9.45276	7.41395	42.742	44.8198	1.63693	4.23194	1.19601e-25	1.19601e-25	2.60283	4.4151	3.63146e-49	9.54047e-48	-0.595235	2.62082	0.0275648	0.133862	0.375894	5.2001	0.000313142	0.00147977
1565	CNAG_01750	830.173	868.994	131.826	69.3839	879.632	1020.16	73.0518	96.5754	-3.61334	10.6033	4.29966e-50	4.29966e-50	-4.17377	10.8553	5.75725e-94	1.48452e-91	0.288906	11.3819	0.0326915	0.14866	-0.26417	8.01181	0.218703	0.37164
1566	CNAG_01751	267.638	310.113	231.742	230.771	391.478	488.442	110.952	117.69	-0.75168	7.15584	1.10247e-16	1.10247e-16	-2.58783	7.52618	4.65787e-44	9.68003e-43	0.828198	7.70315	4.78741e-07	4.56575e-05	-1.00191	6.58591	1.64589e-23	6.0309e-22
1567	CNAG_01752	323.882	312.69	218.396	238.139	302.321	260.51	295.851	286.887	-0.928896	8.02194	1.33307e-19	1.33307e-19	-0.563552	8.02902	0.000135205	0.000268711	-0.131423	8.09325	0.300638	0.576754	0.239348	7.87584	0.00946196	0.0294212
1568	CNAG_01753	416.652	416.652	413.408	401.256	481.377	512.016	217.345	165.509	-0.640964	8.66117	7.24213e-10	7.24213e-10	-2.14212	8.6873	4.87245e-37	7.06709e-36	0.452471	8.92981	0.000310074	0.00506745	-1.04264	8.13795	9.20669e-21	2.8743e-19
1569	CNAG_01754	39.4984	41.3608	33.8388	36.2561	39.1788	38.5687	38.9699	38.5687	-0.225872	6.8165	0.00167977	0.00167977	-0.0919631	6.77744	0.43363	0.501817	-0.101908	6.61576	0.389129	0.669911	0.0377058	6.98014	0.679807	0.818119
1570	CNAG_01755	46.3389	42.7995	41.4914	45.8909	32.7301	23.3368	69.4624	74.9011	-0.0955583	6.89272	0.218073	0.218073	1.26027	6.95672	2.37788e-13	9.78993e-13	-0.756555	6.34993	7.54554e-06	0.000318376	0.604514	7.43705	3.90744e-09	4.31804e-08
1571	CNAG_01756	50.2423	49.3996	61.7966	73.8582	37.5428	29.7745	91.5956	102.306	0.284646	5.43493	0.00438754	0.00438754	1.39742	5.48167	3.73646e-21	2.47039e-20	-0.682057	4.71609	1.93217e-05	0.000643626	0.436182	6.04976	0.000253656	0.00123234
1572	CNAG_01758	2.60561	3.61817	2.14104	2.26408	1.62009	2.88207	2.52941	2.47573	0.250319	2.00293	0.39023	0.39023	0.83014	1.92485	0.00976619	0.0154774	-0.463902	1.42387	0.247876	0.518609	0.121083	2.40363	0.671766	0.812999
1573	CNAG_01759	2.82838	2.715	2.67693	1.7548	3.09287	2.04479	0.965928	1.79771	0.420868	1.54524	0.220685	0.220685	-0.186662	1.17306	0.659649	0.725051	-0.0376968	1.05694	1	1	-0.640887	1.66851	0.0632841	0.144549
1574	CNAG_01760	5.0068	5.71723	9.06378	9.36491	5.26098	4.47595	9.69591	11.0351	1.37051	4.08155	3.43967e-22	3.43967e-22	1.59245	4.0951	3.61503e-19	2.16798e-18	-0.139121	2.86297	0.582882	0.821296	0.0885422	4.83356	0.476809	0.648602
1575	CNAG_01761	1665.63	1860.91	769.382	733.302	1860.91	2263.7	918.84	959.876	-2.03879	10.0752	4.74311e-60	4.74311e-60	-1.94898	10.2877	7.47673e-36	1.01666e-34	0.195571	10.6024	0.133761	0.361561	0.291556	9.13771	0.0018271	0.00711027
1576	CNAG_01763	11.0142	11.0921	6.88744	6.81141	12.822	11.2671	6.35105	6.28066	-0.216618	4.02147	0.10306	0.10306	-0.507898	3.9927	0.00194379	0.00339676	0.114022	3.9333	0.524425	0.780138	-0.171638	4.09463	0.242302	0.401071
1577	CNAG_01764	23.2419	25.8255	15.6011	17.2668	27.6423	27.4951	16.7508	15.3152	-0.397204	5.62687	2.21848e-05	2.21848e-05	-0.66077	5.68224	2.44474e-08	6.83544e-08	0.167793	5.64784	0.20502	0.463522	-0.0897767	5.64197	0.414316	0.587587
1578	CNAG_01765	10.3961	9.60326	25.1036	22.4382	10.5741	10.53	24.8404	25.8407	1.59479	5.51036	2.44226e-52	2.44226e-52	1.55709	5.51003	6.22692e-35	8.21057e-34	0.0508466	4.22142	0.765056	0.935591	0.0186406	6.3089	0.869479	0.953428
1579	CNAG_01768	66.0833	68.9305	80.1644	89.5291	63.3196	65.8906	91.412	91.5529	0.112296	7.1984	0.158419	0.158419	0.242121	7.18896	0.0484634	0.068942	-0.0747088	6.83876	0.526538	0.781444	0.0607056	7.53964	0.513699	0.682514
1580	CNAG_01769	103.804	104.774	35.6118	33.512	112.7	112.924	39.8406	40.5652	-1.72796	7.21747	2.46592e-108	2.46592e-108	-1.74972	7.35812	5.04967e-40	8.72352e-39	0.137392	7.66762	0.255624	0.526214	0.121406	6.45557	0.225169	0.379505
1581	CNAG_01770	70.3014	74.0525	61.9992	54.7154	67.5384	66.9914	67.0665	67.8462	-0.491549	7.31397	2.28011e-08	2.28011e-08	-0.273798	7.30006	0.0301823	0.0444247	-0.10961	7.22848	0.359301	0.641739	0.114128	7.37044	0.260461	0.42249
1582	CNAG_01771	93.1212	88.9763	73.0022	70.8783	90.2121	105.693	63.7619	74.305	-0.56769	5.41272	2.72463e-10	2.72463e-10	-0.797489	5.41773	7.66995e-09	2.23423e-08	0.0958547	5.47425	0.48475	0.753478	-0.128716	5.31788	0.262312	0.424621
1583	CNAG_01772	153.438	159.637	114.055	122.049	138.216	117.586	162.829	167.881	-0.741087	7.21101	7.90767e-23	7.90767e-23	-0.0524473	7.22889	0.706305	0.767368	-0.286998	7.14596	0.0285787	0.136464	0.407251	7.28116	6.4003e-06	4.41614e-05
1584	CNAG_01773	9.9353	9.71995	17.4736	18.7899	11.5635	12.6916	16.9017	16.7239	1.2646	4.36826	1.97817e-23	1.97817e-23	0.802956	4.32724	1.27066e-07	3.35215e-07	0.302503	3.44734	0.110288	0.32221	-0.153565	4.9811	0.153092	0.285325
1585	CNAG_01776	18.1281	22.1031	4.14901	4.13134	24.6154	30.0605	5.22089	6.11865	-1.93592	3.53108	3.43562e-25	3.43562e-25	-2.02615	4.00548	7.38825e-27	6.55248e-26	0.47726	4.2901	0.00864697	0.0618072	0.393139	2.85817	0.074251	0.164054
1586	CNAG_01777	135.801	139.508	60.9097	57.3004	184.467	211.57	36.6845	39.7852	-1.45019	6.8098	2.37289e-90	2.37289e-90	-2.74204	7.19805	3.00933e-78	3.80927e-76	0.634164	7.4731	1.14843e-06	8.78614e-05	-0.652132	5.90673	5.65179e-10	6.92743e-09
1587	CNAG_01778	72.8345	70.9863	72.224	70.2445	73.5386	80.8086	68.4476	72.4094	-0.229495	6.2773	0.00247189	0.00247189	-0.409391	6.28595	0.000628083	0.00115834	0.0933242	6.17663	0.453778	0.72843	-0.0811069	6.38133	0.434436	0.608472
1588	CNAG_01779	13.8199	13.6975	21.6127	21.4119	14.5675	17.0794	27.0773	24.2967	0.889863	4.47114	4.6515e-14	4.6515e-14	0.874725	4.62607	4.3885e-09	1.30567e-08	0.183584	3.7537	0.328799	0.608417	0.174063	5.1465	0.0964391	0.201382
1589	CNAG_01780	118.055	111.585	134.94	146.242	97.4517	76.8787	178.435	174.013	-0.00309323	7.36776	0.975681	0.975681	0.63553	7.33114	2.45778e-05	5.25201e-05	-0.391807	6.92324	0.00568031	0.0458774	0.252294	7.75535	0.00562433	0.0188706
1590	CNAG_01781	5.65228	5.12447	6.41694	5.82094	6.04454	6.24664	6.6253	5.82094	0.759082	3.35022	1.22145e-05	1.22145e-05	0.543742	3.40122	0.00427519	0.0071342	0.205536	2.73237	0.372461	0.653002	-0.00428628	3.87821	1	1
1591	CNAG_01787	7.54811	7.04454	3.17756	3.11183	6.9731	6.34293	4.05366	3.11934	-0.662653	2.7573	0.00101955	0.00101955	-0.365111	2.75943	0.116246	0.154095	-0.138228	2.7676	0.556914	0.802741	0.164831	2.77779	0.518727	0.686834
1592	CNAG_01788	54.0508	59.1996	99.908	102.092	52.869	45.8057	108.206	116.078	0.649992	6.72958	1.01004e-16	1.01004e-16	0.979082	6.71789	4.46615e-14	1.92648e-13	-0.215665	5.98918	0.123261	0.344912	0.119345	7.32237	0.19969	0.346954
1593	CNAG_01789	239.728	206.819	237.118	209.931	206.306	172.258	276.287	267.638	-0.436494	7.017	2.2939e-05	2.2939e-05	-0.0550235	6.98963	0.681351	0.74476	-0.204848	6.86358	0.13649	0.365494	0.18244	7.14142	0.0666733	0.150269
1594	CNAG_01790	30.575	25.7498	39.915	38.0581	31.6898	28.3666	38.1083	35.4061	0.502087	5.27795	1.72068e-06	1.72068e-06	0.260617	5.19245	0.0476419	0.0678289	0.0677409	4.75816	0.682011	0.886346	-0.168326	5.66095	0.0991078	0.20538
1595	CNAG_01791	51.9851	47.5021	69.1573	71.7683	37.3152	26.8568	102.757	111.585	0.359631	6.55329	2.0159e-06	2.0159e-06	1.60839	6.65185	9.7607e-23	7.10816e-22	-0.73366	5.77237	1.17114e-05	0.000423953	0.520342	7.25391	2.00811e-08	2.0203e-07
1596	CNAG_01792	28.0117	25.2015	38.8973	35.9065	21.3793	19.8289	50.6355	53.153	0.538806	6.20509	6.39262e-10	6.39262e-10	1.32856	6.26245	2.5512e-27	2.3157e-26	-0.460921	5.42326	0.000833157	0.0108217	0.334226	6.86792	0.00033603	0.00157326
1597	CNAG_01793	6.65354	6.83899	11.9464	13.7159	6.64151	5.77096	16.1667	18.8431	1.44484	4.50756	1.65031e-29	1.65031e-29	1.90409	4.70929	2.79688e-32	3.26163e-31	-0.132988	3.23614	0.506257	0.769219	0.331864	5.41603	0.00450078	0.015566
1598	CNAG_01794	12.6207	17.6624	6.21985	6.99026	17.5868	19.5553	5.5181	5.57557	-0.821593	3.52376	3.16167e-05	3.16167e-05	-1.43064	3.61582	2.48708e-15	1.16521e-14	0.3103	3.82269	0.134856	0.363004	-0.293016	3.23156	0.123893	0.243588
1599	CNAG_01795	10.2351	12.9739	5.77096	6.06593	12.7946	15.348	3.75489	4.14901	-0.520002	4.7799	4.1613e-05	4.1613e-05	-1.38526	4.7305	1.43757e-18	8.2988e-18	0.271243	4.91788	0.104988	0.31183	-0.588193	4.51558	1.04843e-05	6.93838e-05
1600	CNAG_01796	4.80904	5.99416	10.53	10.9977	7.17336	7.68251	5.26098	5.65228	1.55504	3.91196	6.56925e-24	6.56925e-24	0.0379801	3.37885	0.855554	0.904134	0.499574	2.88057	0.0301408	0.141117	-1.01164	4.23886	1.44352e-12	2.39852e-11
1601	CNAG_01797	62.3913	62.3913	62.3545	62.2685	63.1101	53.6245	79.0082	76.3767	-0.171252	6.56874	0.0166876	0.0166876	0.164357	6.64404	0.206977	0.260715	-0.0940877	6.34577	0.480041	0.749505	0.247259	6.87066	0.00579624	0.0193728
1602	CNAG_01798	12.5097	13.2591	23.9104	23.6188	12.2494	14.6444	21.4768	22.4523	1.1666	4.70757	1.87777e-25	1.87777e-25	0.974056	4.56882	1.27492e-10	4.29206e-10	0.0123983	3.71092	0.970959	1	-0.174636	5.29151	0.0951023	0.199188
1603	CNAG_01799	788.609	788.609	824.328	894.185	747.899	691.445	944.443	928.692	-0.704142	8.64893	9.53299e-12	9.53299e-12	-0.641738	8.69682	8.34812e-06	1.87181e-05	0.0253906	8.7114	0.833406	0.972052	0.093355	8.56431	0.301103	0.467919
1604	CNAG_01800	478.837	440.861	478.837	512.016	438.648	374.067	494.355	549.048	-0.590484	6.03501	1.81215e-13	1.81215e-13	-0.495958	5.99936	0.000145078	0.000287512	-0.0781643	6.01472	0.561681	0.805619	0.021647	5.99592	0.847069	0.940108
1605	CNAG_01801	1.24813	1.89665	0.611147	1.16187	1.10066	1.36082	1.28788	0.999843	0.152974	0.257503	0.861768	0.861768	0.687448	0.323959	0.241175	0.299565	-0.265293	-0.112264	0.842681	0.976489	0.274335	0.647205	0.566815	0.730095
1606	CNAG_01802	68.1289	66.7008	79.069	75.5077	77.9133	78.8731	56.0845	61.4561	-0.0400475	6.32199	0.621031	0.621031	-0.671566	6.2161	1.85772e-08	5.23197e-08	0.185209	6.17403	0.127785	0.352484	-0.440926	6.35612	3.8758e-05	0.00023043
1607	CNAG_01803	260.784	309.317	25.4964	9.54371	332.236	381.652	6.66094	25.2463	-4.18165	6.81228	4.95556e-60	4.95556e-60	-4.8271	7.23325	2.21109e-33	2.73421e-32	0.423595	7.75006	0.00305771	0.0287672	-0.215817	3.77712	0.65543	0.799562
1608	CNAG_01806	1.39469	1.22397	2.039	1.89665	1.27055	0.957256	2.73781	2.33198	1.48944	2.27308	4.31667e-08	4.31667e-08	1.96936	2.44769	1.03996e-11	3.79666e-11	-0.200277	0.991808	0.619985	0.847306	0.284934	3.11314	0.157119	0.290808
1609	CNAG_01807	17.1116	16.2221	13.1888	13.734	14.1083	13.3449	15.2797	16.8291	0.0161874	5.69544	0.856352	0.856352	0.507047	5.63455	4.46013e-05	9.30798e-05	-0.335332	5.26724	0.0131043	0.0812858	0.160994	6.04229	0.143471	0.272091
1610	CNAG_01808	53.3454	49.6061	42.742	41.5735	49.1681	48.3951	49.3767	48.8591	-0.404701	7.60528	9.02996e-05	9.02996e-05	-0.162379	7.58379	0.243286	0.301864	-0.13058	7.47046	0.29311	0.569055	0.117298	7.71136	0.191295	0.336143
1611	CNAG_01809	39.2899	38.9175	30.2606	32.4976	39.9872	41.7159	30.7484	30.7067	-0.368592	6.03201	3.13735e-06	3.13735e-06	-0.477114	5.97514	2.86062e-05	6.07368e-05	-0.00847344	5.94715	0.954633	1	-0.111504	6.04974	0.297716	0.464314
1612	CNAG_01810	25.0294	23.9717	31.3598	32.5126	20.2963	10.2302	48.1275	52.8128	0.450804	3.85036	0.00155227	0.00155227	1.77383	3.98492	4.46341e-13	1.80454e-12	-0.807015	2.99187	0.00593597	0.04723	0.52163	4.56613	4.5005e-05	0.00026352
1613	CNAG_01811	105.911	115.528	111.04	119.898	113.092	118.611	119.511	102.875	-0.245888	6.93081	0.00224874	0.00224874	-0.444067	6.94131	0.000364377	0.000689721	0.101683	6.84087	0.412173	0.69179	-0.0904796	7.02026	0.334698	0.505569
1614	CNAG_01812	53.0587	47.528	123.121	109.017	38.9924	29.2676	202.533	202.533	0.985852	6.39733	4.94883e-26	4.94883e-26	2.28778	6.71097	5.02385e-50	1.38245e-48	-0.661842	5.24628	7.35411e-05	0.00168419	0.64569	7.39863	2.61539e-10	3.32877e-09
1615	CNAG_01813	415.348	413.408	432.051	459.139	401.256	367.015	541.677	526.273	-0.530064	8.96957	4.63101e-07	4.63101e-07	-0.350646	9.03635	0.0161103	0.0246885	-0.00725652	8.94526	0.952871	1	0.177783	9.03264	0.0467999	0.113876
1616	CNAG_01814	6.41694	6.15524	22.6628	23.4038	4.07241	5.43569	28.7511	29.6158	2.26432	4.75894	4.97219e-75	4.97219e-75	2.94263	4.85359	2.22827e-68	1.5209e-66	-0.466386	2.69623	0.0591084	0.217144	0.216902	5.76261	0.0394114	0.0989476
1617	CNAG_01815	6.82125	6.06907	13.5906	12.613	6.72488	8.21044	11.9423	12.4333	1.50328	5.00536	3.91391e-39	3.91391e-39	1.13789	4.90151	5.93067e-15	2.70395e-14	0.185914	3.84914	0.331695	0.610915	-0.174427	5.67834	0.090546	0.191665
1618	CNAG_01816	0.831816	1.24357	3.70549	3.64161	0.578228	0.544123	1.43035	1.13369	2.76466	2.77616	1.36435e-25	1.36435e-25	2.14117	1.44196	2.64827e-07	6.81852e-07	-0.87275	0.28565	0.176838	0.427693	-1.49362	3.11438	3.30313e-13	5.94222e-12
1619	CNAG_01817	16.5628	16.3454	26.4031	27.1491	16.0884	17.1873	31.0778	28.4584	0.919736	5.67768	4.03999e-27	4.03999e-27	0.975994	5.7164	1.68706e-15	7.97913e-15	0.0160846	4.86372	0.931117	1	0.0780652	6.32995	0.45866	0.631332
1620	CNAG_01818	59.4626	61.6478	44.6851	49.1502	59.5971	55.9092	49.969	45.8909	-0.508584	6.80717	4.16445e-12	4.16445e-12	-0.490174	6.75305	5.38719e-05	0.000111458	-0.0623458	6.75451	0.607663	0.838397	-0.0381452	6.77968	0.69835	0.831665
1621	CNAG_01819	114.992	113.48	123.288	123.753	98.8275	84.0493	146.793	142.229	-0.204664	6.81575	0.00342079	0.00342079	0.270334	6.72475	0.0350946	0.0511362	-0.334626	6.49752	0.0101058	0.068905	0.146024	7.0461	0.0809487	0.175603
1622	CNAG_01820	483.141	469.321	507.695	522.907	432.051	380.377	647.867	631.907	-0.59514	9.94213	3.81617e-08	3.81617e-08	-0.227966	9.97544	0.129872	0.17018	-0.12158	9.88694	0.325274	0.6051	0.251231	10.0046	0.00467157	0.0160502
1623	CNAG_01821	133.071	144.759	82.2974	70.159	160.227	181.665	45.9353	50.6355	-1.10656	6.68626	1.46796e-37	1.46796e-37	-2.19763	6.81702	1.63123e-59	6.84132e-58	0.399353	7.10706	0.00174649	0.0190283	-0.685825	6.00817	1.43332e-09	1.67149e-08
1624	CNAG_01822	131.682	139.755	90.837	94.9647	125.922	121.13	115.528	103.42	-0.818529	5.87506	1.02749e-23	1.02749e-23	-0.536944	5.88054	4.61382e-06	1.05941e-05	-0.113924	5.93265	0.364141	0.646227	0.173603	5.78188	0.113249	0.227216
1625	CNAG_01823	105.693	112.924	127.97	123.288	134.163	143.306	93.1212	80.3049	-0.0881521	6.87879	0.254209	0.254209	-1.08549	6.92281	2.22374e-17	1.19181e-16	0.457183	6.90582	0.000207066	0.00370956	-0.534052	6.85035	9.52426e-08	8.69042e-07
1626	CNAG_01824	46.1291	46.0128	67.7974	70.7421	48.9165	53.5836	36.8393	33.0347	0.441026	8.09071	1.09033e-05	1.09033e-05	-0.695534	7.6954	1.714e-06	4.08241e-06	0.160798	7.6676	0.191663	0.446721	-0.970034	8.1424	3.71236e-24	1.38211e-22
1627	CNAG_01825	16.5683	18.4244	21.3446	19.8096	15.4548	16.0767	17.4883	20.9307	0.468266	4.38423	0.000155425	0.000155425	0.52098	4.19938	0.0014254	0.00253542	-0.211644	3.75021	0.23803	0.506468	-0.153359	4.75402	0.234874	0.392038
1628	CNAG_01826	18.7836	20.2537	25.2101	25.2463	22.8885	22.5607	18.5907	15.2259	0.559246	5.65536	7.5042e-11	7.5042e-11	-0.264953	5.42732	0.0422492	0.0606976	0.233813	5.18898	0.078948	0.259262	-0.584408	5.88177	2.13712e-07	1.83235e-06
1629	CNAG_01827	3.76426	3.10234	2.84161	2.61841	4.00174	4.08764	3.7986	3.81069	0.398992	2.47388	0.0963633	0.0963633	0.525405	2.8188	0.021668	0.0325675	0.283161	2.1322	0.323984	0.60354	0.415259	3.09204	0.0371478	0.0943536
1630	CNAG_01828	30.5945	34.2668	32.037	31.9736	27.9169	24.467	42.0472	44.2981	0.0109312	5.67345	0.908864	0.908864	0.686821	5.69509	8.5808e-08	2.29503e-07	-0.36729	5.23458	0.0121606	0.0768747	0.314616	6.10084	0.00254507	0.00951087
1631	CNAG_01832	24.2967	30.2041	39.0141	49.0745	31.3598	31.8667	42.2092	47.6928	0.692116	4.73287	7.17274e-07	7.17274e-07	0.441357	4.75438	0.00139208	0.00247741	0.192477	4.1541	0.270829	0.544002	-0.0526773	5.23343	0.671423	0.812947
1632	CNAG_01833	210.276	197.445	310.864	320.669	167.079	136.951	346.492	349.443	0.128387	7.98928	0.19939	0.19939	0.651795	7.8618	2.73485e-05	5.81729e-05	-0.422623	7.46266	0.00190677	0.0202053	0.106309	8.36222	0.232127	0.389226
1633	CNAG_01834	61.2353	67.4727	62.033	60.4988	61.7622	65.3181	50.8653	53.3084	-0.233496	6.70861	0.00296881	0.00296881	-0.523857	6.56873	7.45515e-06	1.67699e-05	-0.00806339	6.55775	0.953129	1	-0.292513	6.71053	0.00198368	0.0076554
1634	CNAG_01835	31.8233	29.8126	21.2604	21.4768	28.8586	35.7553	18.3884	17.4993	-0.450102	5.75767	5.93154e-08	5.93154e-08	-0.762671	5.6678	1.57838e-08	4.46875e-08	0.0398088	5.73582	0.782208	0.945704	-0.267344	5.66033	0.00815714	0.0259352
1635	CNAG_01836	1.38408	0.948558	1.17822	1.77518	1.5471	1.10447	1.65549	1.24357	1.26485	1.11654	0.00275099	0.00275099	0.861313	1.16024	0.045511	0.065061	0.348046	0.311262	0.618666	0.846532	-0.0490583	1.70263	0.92585	0.991047
1636	CNAG_01837	41.6061	43.8693	36.8393	38.2071	44.9923	49.9127	32.9729	32.8245	-0.238323	7.15068	0.00246113	0.00246113	-0.644043	7.12707	2.90194e-07	7.43863e-07	0.154442	7.08395	0.214302	0.475301	-0.245501	7.17056	0.00343182	0.012322
1637	CNAG_01839	172.081	179.741	137.373	154.513	182.74	169.293	147.071	139.17	-0.662767	6.90435	3.71203e-19	3.71203e-19	-0.808957	6.89473	1.06788e-11	3.89448e-11	0.045221	6.96901	0.708136	0.903434	-0.095233	6.75899	0.303936	0.470746
1638	CNAG_01840	801.985	726.683	764.125	715.081	674.247	604.57	1062.21	1101.26	-0.870749	10.2909	4.78898e-13	4.78898e-13	-0.293493	10.3961	0.0526229	0.0743427	-0.123467	10.3383	0.329348	0.60901	0.459455	10.2981	1.85276e-06	1.38847e-05
1639	CNAG_01841	2.45716	0.999843	1.00904	0.832751	0.50346	0.91513	0.91513	1.56518	-0.040001	0.650909	1	1	1.66455	0.520507	0.00500221	0.00826421	-1.3522	0.034903	0.03878	0.167003	0.352181	1.02707	0.467783	0.639448
1640	CNAG_01842	13.1341	12.5097	13.7396	13.4129	9.43899	8.06136	20.9134	23.1015	0.445861	6.2022	2.06089e-08	2.06089e-08	1.65418	6.34105	8.45532e-36	1.14525e-34	-0.679059	5.39001	1.2051e-06	9.02137e-05	0.534547	6.94408	1.14168e-08	1.18279e-07
1641	CNAG_01843	139.755	140.072	131.1	125.243	122.55	112.8	128.158	139.508	-0.480431	7.14739	1.84862e-09	1.84862e-09	-0.196211	6.9811	0.116927	0.15488	-0.293858	6.97223	0.0144884	0.0868668	-0.0040975	7.15079	0.968849	1
1642	CNAG_01844	10.8141	11.1731	5.52465	5.77619	8.85578	10.1911	6.46044	7.20654	-0.476875	4.05993	0.000178291	0.000178291	-0.033847	4.04164	0.871884	0.919009	-0.242346	3.92909	0.15937	0.399731	0.206293	4.19276	0.154721	0.287551
1643	CNAG_01845	61.3925	57.5538	56.8946	60.5753	60.3624	65.7045	64.7267	66.4471	-0.189794	7.74197	0.0596065	0.0596065	-0.2119	7.82828	0.138128	0.179747	0.0999202	7.6223	0.41654	0.694106	0.0832067	7.94602	0.363875	0.536944
1644	CNAG_01846	197.148	212.711	104.898	99.564	254.546	296.676	51.3287	49.3767	-1.35456	8.69989	5.20715e-35	5.20715e-35	-2.87769	8.92671	7.86611e-64	4.2126e-62	0.521046	9.2514	0.000160985	0.00306223	-0.996038	7.72153	1.28723e-27	5.8193e-26
1645	CNAG_01847	9.17639	8.942	7.76335	7.66841	12.7661	14.9422	4.83961	4.36994	0.264694	4.5467	0.0190415	0.0190415	-1.12862	4.5183	3.21205e-13	1.30927e-12	0.626609	4.47632	0.000114912	0.00240968	-0.761364	4.58389	1.20109e-09	1.41729e-08
1646	CNAG_01848	23.7549	24.7679	35.5363	36.937	22.1196	26.2991	28.0197	28.0117	0.667265	7.35326	2.5754e-15	2.5754e-15	0.258531	7.08955	0.0497307	0.0705718	-0.0159467	6.70036	0.907308	1	-0.418968	7.70148	3.37937e-06	2.42548e-05
1647	CNAG_01849	3.06188	3.26839	1.89009	1.83205	4.02067	3.63442	3.01897	2.55784	-0.0280464	1.47974	1	1	0.17139	1.88315	0.666192	0.731089	0.319558	1.4082	0.401122	0.680793	0.525349	1.97851	0.0662184	0.14934
1648	CNAG_01850	22.8508	23.0007	34.0519	34.1538	23.8111	24.2841	37.6957	39.8807	0.647234	7.05575	1.47811e-19	1.47811e-19	0.695849	7.11165	1.51949e-08	4.30379e-08	0.0349663	6.43922	0.77348	0.941227	0.0891973	7.63424	0.326359	0.496744
1649	CNAG_01851	0	0.268144	0.0678475	0.0919833	0	0	0	0	1.01563	-1.51718	0.625956	0.625956	0	-2.10507	1	1	-2.25204	-1.91151	1	1	-3.72062	-1.61895	0.251406	0.412592
1650	CNAG_01852	47.377	47.0826	42.0122	45.0442	46.048	42.5613	52.8983	53.4368	-0.202801	7.43588	0.0259426	0.0259426	0.0964923	7.45209	0.484142	0.554374	-0.130197	7.20893	0.28564	0.560808	0.174583	7.68135	0.0558984	0.131076
1651	CNAG_01853	43.8126	48.4537	86.2763	89.7288	48.5302	44.2435	104.147	106.734	0.758505	5.35959	1.5308e-15	1.5308e-15	0.952425	5.4852	2.21347e-14	9.73479e-14	0.0115655	4.64898	0.963415	1	0.211494	6.02538	0.0415695	0.103102
1652	CNAG_01854	242.885	241.418	330.909	351.377	252.711	264.91	334.971	395.104	-0.0615155	9.68293	0.568459	0.568459	-0.102587	9.79013	0.509833	0.57922	0.131281	9.51616	0.286016	0.560991	0.0956133	9.95831	0.333728	0.5048
1653	CNAG_01855	65.2273	70.8375	62.1214	67.0207	84.3384	96.5754	74.8064	71.9873	-0.292943	5.61686	0.00049499	0.00049499	-0.585115	5.89067	1.39263e-06	3.34097e-06	0.404014	5.71714	0.00205081	0.0212706	0.117672	5.79052	0.264336	0.42649
1654	CNAG_01856	2.44995	3.39017	5.63053	6.4882	3.11934	3.11934	3.58486	3.64765	1.70527	3.59707	4.82144e-21	4.82144e-21	0.846741	3.0653	7.86543e-05	0.000160021	0.109651	2.24709	0.724759	0.914461	-0.74307	4.04173	1.41533e-06	1.08043e-05
1655	CNAG_01857	0	0	0	0	0	0	0	0	0	-2.09835	1	1	0	-2.10507	1	1	0	-2.07412	1	1	0	-2.08056	1	1
1656	CNAG_01858	1.64697	2.64202	1.45258	1.66735	2.012	2.7697	1.91102	1.58206	0.369701	2.27784	0.169491	0.169491	0.199506	2.41426	0.50478	0.57451	0.252918	1.9409	0.452592	0.728095	0.088751	2.70925	0.711115	0.841518
1657	CNAG_01859	20.4566	21.6127	18.9392	18.6759	21.4321	24.4572	17.1116	17.1321	0.00962876	6.09174	0.914158	0.914158	-0.264264	6.04737	0.0292209	0.04311	0.0955194	5.87152	0.468667	0.738705	-0.172619	6.26935	0.0845325	0.182203
1658	CNAG_01860	51.5227	52.4601	34.9235	34.715	57.3004	59.2871	31.9157	30.2478	-0.664386	5.63496	4.98383e-16	4.98383e-16	-1.0625	5.65461	1.14669e-19	7.07733e-19	0.165075	5.77216	0.180985	0.431958	-0.22737	5.43702	0.0260798	0.069673
1659	CNAG_01861	66.7413	72.5538	175.612	173.5	66.4966	65.5395	128.499	111.701	1.02467	6.45998	5.15847e-39	5.15847e-39	0.563964	6.07644	2.48231e-06	5.83057e-06	-0.0747362	5.53707	0.576233	0.815166	-0.529442	6.87499	2.51622e-08	2.49899e-07
1660	CNAG_01862	0.408698	0.393271	0.200805	0.271956	1.02381	0.509907	0.286338	0.257506	0.829762	-0.232455	0.26613	0.26613	-0.406899	0.178091	0.484487	0.554678	1.29395	-0.236468	0.0858706	0.273858	0.0694128	0.222227	1	1
1661	CNAG_01863	32.2136	32.037	30.1502	31.8233	29.6158	32.2825	34.3955	34.5772	-0.0353649	7.30068	0.660091	0.660091	0.115852	7.2875	0.366749	0.434458	-0.0873492	7.01189	0.464762	0.735722	0.0694654	7.57602	0.444722	0.61761
1662	CNAG_01864	45.6553	43.7136	23.5996	27.6916	40.6369	38.4417	28.1654	31.2945	-0.811599	5.92635	1.60369e-21	1.60369e-21	-0.486401	5.85589	6.2147e-05	0.000127932	-0.208476	5.93622	0.0973184	0.297554	0.122312	5.80994	0.294161	0.460772
1663	CNAG_01865	14.4121	17.1873	16.6099	15.5635	15.8771	16.1149	14.6587	13.4196	0.332365	4.74923	0.00480618	0.00480618	0.0714848	4.58899	0.61657	0.684838	-0.00502165	4.29577	1	1	-0.259783	5.02084	0.0170122	0.0486003
1664	CNAG_01866	3.98952	3.85003	8.87603	8.94689	3.88252	4.82889	7.91647	9.15049	1.80957	4.84847	8.97156e-57	8.97156e-57	1.48585	4.7516	1.40955e-19	8.65371e-19	0.177858	3.44893	0.397332	0.677831	-0.14056	5.59757	0.208383	0.3591
1665	CNAG_01867	64.5954	66.3062	39.8206	41.8818	62.2	74.305	35.9228	32.2011	-0.793023	7.16989	3.17247e-25	3.17247e-25	-1.19281	7.11075	1.0155e-18	5.90141e-18	0.076509	7.29976	0.557127	0.802791	-0.317495	6.84052	0.000865018	0.0036654
1666	CNAG_01868	82.7761	83.4482	76.6883	73.5386	95.7152	83.1615	70.684	70.9051	-0.368372	5.99257	2.96991e-06	2.96991e-06	-0.607228	5.95787	1.00647e-06	2.44575e-06	0.0692508	5.9467	0.604887	0.83639	-0.164057	5.98549	0.102518	0.21023
1667	CNAG_01869	23.6188	24.4572	28.8045	27.7709	24.467	19.2695	35.0813	37.6346	0.349777	5.5102	6.18866e-05	6.18866e-05	0.791585	5.5674	4.059e-08	1.11772e-07	-0.207582	4.95136	0.197628	0.454364	0.239873	6.04238	0.0259297	0.0693586
1668	CNAG_01870	249.657	247.194	203.666	202.533	238.139	248.062	236.704	237.772	-0.732108	7.73921	3.09896e-13	3.09896e-13	-0.653188	7.79645	4.18948e-06	9.64841e-06	0.0265073	7.81678	0.830248	0.970319	0.111311	7.65025	0.218588	0.371536
1669	CNAG_01871	32.8245	32.2136	38.2695	43.7136	35.5658	30.9176	42.5887	39.1504	0.299166	5.52662	0.0012127	0.0012127	0.225155	5.46346	0.0850536	0.115437	-0.0136355	5.08976	0.942926	1	-0.081935	5.87324	0.458224	0.630965
1670	CNAG_01872	18.852	18.471	17.5208	20.2537	18.7692	21.3604	23.837	19.8639	0.234566	3.40926	0.164986	0.164986	0.271796	3.52202	0.158432	0.204072	0.0991161	3.06684	0.643546	0.86083	0.142238	3.82989	0.415343	0.588565
1671	CNAG_01873	0	0	0	0	0.431829	0	0.0936626	0	0	-2.09835	1	1	-0.580288	-1.78139	1	1	2.40526	-1.89481	1	1	2.25418	-1.9184	1	1
1672	CNAG_01874	62.2685	68.6442	45.3422	37.3289	72.6749	74.5796	50.907	50.4258	-0.803622	5.57119	7.06625e-16	7.06625e-16	-0.767659	5.72523	3.36741e-11	1.18046e-10	0.133378	5.74929	0.28503	0.560084	0.175168	5.49121	0.138629	0.264598
1673	CNAG_01875	27.6632	29.1024	16.0156	16.3706	29.4265	31.6485	16.6349	16.0085	-0.653793	6.71038	3.93102e-19	3.93102e-19	-0.800053	6.744	1.00767e-11	3.68458e-11	0.0883395	6.79473	0.462388	0.734284	-0.0520799	6.59265	0.600279	0.75691
1674	CNAG_01876	15.8432	13.8786	15.4049	16.2913	13.7233	15.9814	13.9005	12.7701	0.410766	5.34839	2.58494e-05	2.58494e-05	0.135005	5.15476	0.305545	0.370142	-0.0273099	4.83772	0.872617	0.990618	-0.297882	5.63769	0.00401427	0.0140722
1675	CNAG_01877	235.549	219.846	264.566	270.698	165.164	125.166	453.796	485.332	-0.237654	8.7764	0.0253818	0.0253818	1.0559	8.84502	1.596e-09	4.89702e-09	-0.668097	8.33193	1.04617e-05	0.00038949	0.630875	9.26134	1.80236e-11	2.60874e-10
1676	CNAG_01878	49.5416	48.9023	42.9056	48.9945	55.0936	60.2816	44.4008	41.3608	-0.208067	5.9344	0.0124874	0.0124874	-0.618503	6.00035	1.6282e-07	4.2663e-07	0.251167	5.90771	0.0464818	0.188912	-0.153503	6.01559	0.166602	0.303476
1677	CNAG_01879	24.6733	22.1631	26.151	24.5652	23.6894	25.8407	29.1538	23.5352	0.222195	5.25404	0.0230852	0.0230852	0.151936	5.25392	0.275549	0.33786	0.0465539	4.89082	0.75903	0.93281	-0.0182058	5.5986	0.889648	0.968059
1678	CNAG_01880	23.4038	20.867	23.837	26.9633	20.8959	22.6953	29.0922	29.7745	0.31552	5.42834	0.00229482	0.00229482	0.497785	5.44144	4.60892e-05	9.60699e-05	-0.0866679	4.94591	0.576217	0.815166	0.100706	5.87271	0.343013	0.515
1679	CNAG_01881	283.512	281.471	230.771	254.785	264.91	233.428	264.91	258.894	-0.661115	7.87132	4.21778e-11	4.21778e-11	-0.505415	7.7723	0.000388752	0.000733467	-0.161459	7.82879	0.188962	0.443097	-0.00019076	7.76826	1	1
1680	CNAG_01882	7.07634	4.91334	6.11091	7.36006	4.4171	3.65337	6.862	7.00634	0.726696	3.96	3.69243e-05	3.69243e-05	1.31058	3.76435	8.64447e-13	3.40979e-12	-0.604621	2.99768	0.0148643	0.0882925	-0.0160972	4.48025	0.93365	0.99557
1681	CNAG_01883	0.955054	0	1.09357	0.936326	0	0.587907	1.49367	1.19023	2.06607	-0.172974	0.00767761	0.00767761	2.92505	0.0110056	0.000359333	0.000680728	-0.523499	-1.35711	1	1	0.332466	0.625098	0.565486	0.729487
1682	CNAG_01884	2654.24	2494.35	2909.57	2654.24	2392.63	1995.11	3001.03	3001.03	-0.519445	12.1323	1.22493e-05	1.22493e-05	-0.120982	12.0808	0.482405	0.552568	-0.224791	11.9965	0.128273	0.352544	0.179447	12.1996	0.0553777	0.130074
1683	CNAG_01885	21.9087	20.8292	20.6999	19.5046	17.2005	14.378	26.0425	27.7387	0.0817552	5.91646	0.312722	0.312722	0.935847	5.87844	1.33149e-12	5.18739e-12	-0.550239	5.3624	0.000150121	0.00292149	0.309286	6.3737	0.00246043	0.0092392
1684	CNAG_01886	11.7812	10.1864	18.8836	19.0951	12.8276	11.993	17.6624	16.8466	1.14486	4.30384	3.78675e-18	3.78675e-18	0.799337	4.19439	3.43788e-07	8.748e-07	0.146602	3.38757	0.463902	0.735022	-0.193537	4.86596	0.0897308	0.190692
1685	CNAG_01889	24.467	26.2804	20.2808	20.217	30.2308	39.9652	14.7975	15.0609	-0.202502	4.82039	0.0506556	0.0506556	-1.15143	4.89208	1.55685e-12	6.03159e-12	0.469404	4.9153	0.00465524	0.0400899	-0.473775	4.76454	4.85308e-05	0.000281091
1686	CNAG_01890	588.473	500.258	750.517	709.077	444.009	376.571	973.701	1032.26	-0.388323	10.8196	0.0022374	0.0022374	0.35252	10.8263	0.0249892	0.0372697	-0.357889	10.5687	0.00901308	0.0636152	0.388505	11.0776	5.65856e-05	0.000323439
1687	CNAG_01891	7.49071	9.51011	15.4956	17.8115	7.94813	7.98217	11.904	11.7006	1.38676	4.88081	2.2087e-27	2.2087e-27	0.993341	4.47843	9.24705e-12	3.39188e-11	-0.107361	3.66696	0.588143	0.824233	-0.494951	5.38236	1.01691e-05	6.74903e-05
1688	CNAG_01892	161.722	159.107	134.06	146.585	172.484	208.936	72.6449	72.8643	-0.565872	7.46049	8.97114e-10	8.97114e-10	-1.85046	7.39283	4.41888e-33	5.38778e-32	0.333347	7.63509	0.0165971	0.0952882	-0.945878	7.01879	3.52782e-28	1.65951e-26
1689	CNAG_01893	142.417	152.724	154.252	150.231	184.787	200.498	62.9018	62.1214	-0.318333	7.56793	0.00141606	0.00141606	-2.0632	7.48655	3.82502e-46	8.75979e-45	0.47192	7.71296	0.000195745	0.00355816	-1.26707	7.16263	1.0792e-50	1.21184e-48
1690	CNAG_01894	37.447	36.2435	26.4892	26.769	32.037	28.8699	33.1331	33.5299	-0.469275	7.04287	5.07532e-11	5.07532e-11	0.104797	6.96221	0.407826	0.475991	-0.355031	6.83638	0.00413948	0.0365724	0.224514	7.17188	0.0072164	0.0232919
1691	CNAG_01895	33.7073	33.1646	19.9916	22.6809	31.5297	35.8514	19.4862	21.3604	-0.626015	4.99177	5.40825e-10	5.40825e-10	-0.668793	4.91213	1.03388e-06	2.50622e-06	-0.0656005	5.00235	0.655948	0.868748	-0.102937	4.8806	0.402873	0.576526
1692	CNAG_01896	1062.21	1080.43	1665.63	1623.39	1281.84	1665.63	1005.33	851.587	-0.16716	10.8699	0.141462	0.141462	-1.61053	10.7816	3.81541e-21	2.5202e-20	0.426716	10.916	0.00177452	0.0192433	-1.01065	10.6232	6.182e-23	2.20713e-21
1693	CNAG_01897	117.034	116.992	79.1631	78.8731	107.302	111.919	68.9739	74.9924	-0.815951	8.16203	5.14758e-16	5.14758e-16	-0.9272	8.03422	2.25817e-10	7.44031e-10	-0.0871659	8.21311	0.470471	0.740376	-0.192773	7.86911	0.0413816	0.10284
1694	CNAG_01898	38.7469	36.9797	37.6469	40.5271	29.2035	19.958	66.1664	68.835	0.0155172	6.20714	0.854961	0.854961	1.36267	6.33385	4.60609e-15	2.11388e-14	-0.716605	5.62378	7.20483e-05	0.00165545	0.636054	6.82407	1.34031e-11	1.99386e-10
1695	CNAG_01899	74.2444	76.6883	114.473	125.922	77.3243	78.716	126.935	121.13	0.418971	5.78575	4.06922e-07	4.06922e-07	0.366727	5.78164	0.00146197	0.00259782	0.0355953	5.30332	0.800309	0.955607	-0.0108647	6.21706	0.924671	0.990369
1696	CNAG_01900	64.9324	68.0668	47.8035	40.0438	66.5881	70.9051	36.4905	35.775	-0.742479	6.05459	1.15757e-17	1.15757e-17	-1.11098	5.96959	7.24726e-22	4.98571e-21	0.0446338	6.15788	0.721819	0.912198	-0.318101	5.76541	0.00475038	0.0162718
1697	CNAG_01901	1.29923	1.55713	0.804885	0.567695	0.769032	1.14129	1.31808	1.22397	-0.0113762	0.268204	1	1	1.22387	0.525598	0.0279534	0.0413627	-0.52762	-0.113215	0.4161	0.694106	0.712282	0.824169	0.140781	0.268084
1698	CNAG_01902	36.8521	35.6024	18.8229	18.1731	33.932	34.2951	21.1805	20.6932	-0.935714	7.00869	2.07303e-35	2.07303e-35	-0.670459	6.93556	1.10714e-08	3.16806e-08	-0.175147	7.06908	0.138782	0.368684	0.0956322	6.7896	0.295928	0.462666
1699	CNAG_01903	15.3575	15.3393	17.2337	16.9108	13.2328	13.0249	18.7752	17.5208	0.432507	6.26169	1.03072e-08	1.03072e-08	0.743798	6.14413	3.32886e-10	1.08297e-09	-0.301602	5.61333	0.0162691	0.0939472	0.0153587	6.71451	0.878405	0.960204
1700	CNAG_01904	30.556	34.1768	32.2391	32.4457	28.4505	29.4424	35.973	39.7418	-0.00693141	5.46533	0.948088	0.948088	0.362418	5.42368	0.00323985	0.0054867	-0.243346	5.09114	0.0763969	0.254364	0.131784	5.7859	0.221572	0.375416
1701	CNAG_01905	34.8993	36.8688	25.1205	25.1294	35.4973	41.0374	28.6398	31.1431	-0.501625	7.10142	3.34098e-12	3.34098e-12	-0.414054	7.19053	0.00199003	0.00347059	0.0514788	7.10076	0.686449	0.88892	0.144728	7.16939	0.0963102	0.201234
1702	CNAG_01906	10.8198	12.3331	13.734	12.8759	10.8408	7.46936	15.168	14.1531	0.606413	4.30499	1.76094e-06	1.76094e-06	1.06272	4.18422	6.00094e-09	1.76579e-08	-0.422772	3.49259	0.0543986	0.207624	0.0397276	4.81724	0.750162	0.869713
1703	CNAG_01907	22.6628	20.4275	29.7422	30.8598	16.5628	13.9544	59.1355	63.5868	0.610378	6.14918	5.22978e-14	5.22978e-14	2.07343	6.57458	1.40506e-49	3.79148e-48	-0.61945	5.25886	3.28683e-05	0.000937825	0.848818	7.14752	4.35382e-22	1.46431e-20
1704	CNAG_01908	27.0658	28.425	22.0693	22.8219	26.151	20.7533	22.7479	23.7248	-0.209524	4.78331	0.0441003	0.0441003	0.0702681	4.62775	0.672872	0.737025	-0.302059	4.49072	0.0725765	0.246838	-0.0164574	4.93302	0.897385	0.972085
1705	CNAG_01909	20.5434	19.2314	20.3698	18.1401	18.293	17.6504	26.7781	25.342	0.143655	5.88253	0.110937	0.110937	0.682611	5.9704	3.41146e-09	1.02197e-08	-0.223198	5.43484	0.088617	0.279164	0.321294	6.37395	0.00253824	0.00949556
1706	CNAG_01910	23.7769	21.3942	27.9003	25.492	21.7573	20.5155	24.5593	23.8191	0.392771	5.44255	2.38825e-05	2.38825e-05	0.273706	5.2724	0.0292906	0.0431853	-0.0929336	4.91125	0.511585	0.772426	-0.206556	5.76702	0.0516563	0.123398
1707	CNAG_01911	19.8575	18.9481	25.7375	26.7436	19.1911	20.9307	20.4566	20.0597	0.616453	5.92767	9.81878e-15	9.81878e-15	0.19181	5.70432	0.109746	0.146567	0.0363518	5.32455	0.793421	0.951585	-0.382711	6.26176	0.000142253	0.000737976
1708	CNAG_01912	171.763	187.66	153.54	151.681	200.185	236.14	131.1	122.662	-0.628479	8.64245	1.57275e-08	1.57275e-08	-1.2867	8.78912	1.43212e-16	7.31505e-16	0.374353	8.86185	0.00593573	0.04723	-0.277833	8.42389	0.00200066	0.00771669
1709	CNAG_01913	6.6253	8.95976	3.15877	4.07241	8.03869	8.35778	2.99912	3.52582	-0.550295	3.43169	0.00326017	0.00326017	-0.774831	3.38684	5.16538e-05	0.000107187	0.0535542	3.47902	0.816594	0.962732	-0.165244	3.34513	0.399698	0.573279
1710	CNAG_01914	61.6478	63.6342	28.0643	29.8007	69.2537	73.4207	26.2066	27.5058	-1.1939	6.14606	1.69832e-53	1.69832e-53	-1.54213	6.24039	4.1558e-38	6.45818e-37	0.186721	6.48618	0.119306	0.33751	-0.155793	5.64477	0.134793	0.259471
1711	CNAG_01915	234.6	261.224	1362.21	1482.24	265.743	287.466	514.11	588.473	1.86595	9.99705	1.73163e-53	1.73163e-53	0.224504	9.09978	0.15724	0.202649	0.209509	8.62137	0.115854	0.332936	-1.42636	10.3566	3.78872e-44	3.42559e-42
1712	CNAG_01916	20.7359	20.9391	29.4046	27.09	19.5903	16.3502	33.4654	36.0646	0.557946	6.68353	2.38643e-13	2.38643e-13	1.04293	6.69858	2.81533e-15	1.31143e-14	-0.289063	5.96645	0.032755	0.148851	0.201584	7.28465	0.0296069	0.0776652
1713	CNAG_01917	9.16708	8.03869	9.41254	11.0711	5.64197	5.564	12.9112	13.9437	0.755076	3.55232	7.45924e-06	7.45924e-06	1.69563	3.5643	1.83933e-17	9.89599e-17	-0.675437	2.54937	0.00691013	0.0524056	0.270261	4.22446	0.0723039	0.160824
1714	CNAG_01918	12.4487	11.5557	9.00796	8.80527	11.8723	13.6049	9.17639	8.67285	0.00971548	5.42954	0.930073	0.930073	-0.129685	5.4068	0.312347	0.376678	0.053527	5.18798	0.721691	0.912198	-0.0805262	5.65077	0.429339	0.60385
1715	CNAG_01919	45.5947	45.3648	31.8757	34.1538	54.1656	60.3949	34.1768	34.2846	-0.536883	6.31582	1.15814e-12	1.15814e-12	-0.902402	6.48867	2.63075e-13	1.07991e-12	0.314053	6.47368	0.0125916	0.0786915	-0.0459273	6.27146	0.656947	0.800992
1716	CNAG_01920	518.666	569.169	1342.27	1403.09	559.01	621.034	755.149	709.077	0.631529	10.589	3.84992e-07	3.84992e-07	-0.690676	10.2406	1.65786e-05	3.60463e-05	0.31175	10.1379	0.0292146	0.138174	-1.0045	10.7104	1.42405e-26	6.00865e-25
1717	CNAG_01921	9.43899	9.48402	5.23871	5.61669	9.83728	8.44308	5.71723	8.40681	-0.283159	2.13031	0.320593	0.320593	0.0852801	2.24254	0.83262	0.883105	-0.0832047	1.99143	0.80708	0.958424	0.290757	2.40168	0.282023	0.446644
1718	CNAG_01922	33.8602	33.4654	44.0202	41.0542	37.8767	40.5652	30.1064	28.9124	0.304309	5.72282	0.000380763	0.000380763	-0.441538	5.50744	0.000207949	0.000404736	0.173121	5.37827	0.191107	0.446472	-0.567238	5.8569	5.173e-08	4.91329e-07
1719	CNAG_01923	121.274	123.753	79.8937	85.7393	120.595	114.843	94.4496	88.2973	-0.835119	7.04861	7.98726e-30	7.98726e-30	-0.707119	7.06831	8.18598e-09	2.37363e-08	-0.031347	7.14117	0.797891	0.954126	0.102454	6.89627	0.266721	0.429542
1720	CNAG_01924	216.059	233.428	150.467	133.337	295.851	317.326	83.8137	77.3243	-1.07956	7.13168	5.23665e-38	5.23665e-38	-2.40226	7.33751	1.03301e-61	4.70053e-60	0.517942	7.60729	5.73309e-05	0.00142124	-0.798729	6.42404	1.68412e-13	3.11004e-12
1721	CNAG_01925	14.9273	16.2645	6.57226	6.27286	20.2684	20.5059	4.02653	6.45298	-0.910952	3.96767	2.00446e-11	2.00446e-11	-1.67362	4.1494	6.12354e-19	3.60373e-18	0.426606	4.36404	0.00600137	0.0475871	-0.330534	3.60088	0.117996	0.23451
1722	CNAG_01926	10.3039	9.90085	6.46955	6.41183	8.79253	9.99106	7.14869	5.76479	-0.157444	4.39976	0.18514	0.18514	-0.0802785	4.30388	0.643788	0.709913	-0.134553	4.15808	0.435168	0.713264	-0.0517925	4.55758	0.704388	0.836028
1723	CNAG_01927	19.5999	20.0307	17.6624	19.0446	19.7204	22.0612	17.4736	15.6534	0.107534	4.0944	0.441504	0.441504	-0.140974	4.0049	0.38848	0.456858	0.0497604	3.79893	0.80047	0.955607	-0.192964	4.30233	0.173549	0.31326
1724	CNAG_01928	29.2505	29.1538	18.0766	18.1683	29.3776	29.6158	18.8836	20.9975	-0.565998	6.49691	2.63009e-15	2.63009e-15	-0.486254	6.51525	4.9134e-05	0.000102172	-0.0168841	6.4929	0.892422	1	0.0684023	6.49209	0.517708	0.686255
1725	CNAG_01929	1.82127	2.12171	4.63642	4.73705	2.10907	2.58487	5.30064	5.16625	2.00155	3.22073	2.82174e-23	2.82174e-23	1.77678	3.36014	1.41432e-16	7.22942e-16	0.346223	1.76727	0.292759	0.568533	0.127297	4.09469	0.376121	0.549212
1726	CNAG_01930	6.28066	6.26736	7.92698	8.08828	5.0411	5.63053	9.7347	11.4128	0.915462	4.80139	6.41985e-18	6.41985e-18	1.47776	4.92745	3.40201e-22	2.39482e-21	-0.262091	3.85347	0.140965	0.371742	0.305679	5.56068	0.00692211	0.0224252
1727	CNAG_01931	1.03193	0.785964	0.627529	0.683876	0.366927	0.495207	1.26232	0.817085	0.605797	-0.181712	0.526452	0.526452	2.25046	-0.0238205	0.00313215	0.00531855	-1.0824	-0.895333	0.349377	0.631494	0.558665	0.447451	0.271492	0.434312
1728	CNAG_01933	0	0.682615	0.295003	0.0737664	0	0	0.316688	0.146726	0.566098	-1.28816	0.688632	0.688632	4.08752	-1.43141	0.126554	0.166364	-3.0921	-1.76539	0.501414	0.765753	0.176157	-1.00161	1	1
1729	CNAG_01934	1.37601	1.47698	2.89785	2.86098	1.32286	2.02712	3.43575	2.05683	1.87818	1.71445	5.81312e-08	5.81312e-08	1.41597	1.66773	0.000183531	0.000359321	0.324276	0.434781	0.640955	0.858966	-0.131319	2.39922	0.641802	0.788587
1730	CNAG_01936	1.18705	1.57283	1.14129	2.14696	0.871128	2.52422	0.867364	0.835984	1.10931	1.89606	0.00134461	0.00134461	-0.246098	1.48013	0.636593	0.70304	0.43582	1.18618	0.386157	0.667065	-0.914626	2.1229	0.00323301	0.0117108
1731	CNAG_01937	1.10746	0.902679	1.7548	0.938003	1.17525	0.891839	2.05434	1.48057	1.45516	0.851768	0.00256922	0.00256922	1.58927	1.03244	0.000378861	0.000715775	0.0941542	-0.146155	1	1	0.234486	1.60093	0.573345	0.736231
1732	CNAG_01938	32.9349	29.5013	30.7647	32.7087	33.4654	36.4299	31.7059	31.4278	0.0451077	6.99117	0.581621	0.581621	-0.186912	7.01433	0.12629	0.166081	0.143482	6.77667	0.2474	0.51819	-0.083274	7.22899	0.342621	0.514744
1733	CNAG_01939	14.9471	17.7462	7.99747	7.52827	20.5962	24.8231	7.49969	7.90824	-0.718647	5.1948	8.57373e-11	8.57373e-11	-1.32546	5.49888	1.77051e-21	1.1921e-20	0.511117	5.55076	0.000744764	0.00993304	-0.0896584	5.03509	0.42174	0.594725
[truncated: 5,229 more rows]

## Sheet: Group I
	Gene Symbol	Gene Description	HControl	Htreat vs Hcontrol	YSBControl vs Hcontrol	YSBTreat vs Hcontrol	KOG_ID	KOG_category	KOG_description
[truncated: 33 more rows]

[truncated: 4 more sheets: Group II, Group III, Group IV, Group V]
